# Supplementary material for: Interplay of SHH, WNT and BMP4 signaling regulates the development of the lamina propria in the murine ureter
Source: Development. 2025 Feb 6;152(3):DEV204214. doi: 10.1242/dev.204214 (PMC11829765; doi:10.1242/dev.204214)
Supplement: Table S1. — P0, P7 and P40 in vivo ureters were sectionned and analysed for expressino of the smooth muscle cell marker ACTA2 and the urothelial marker CDH1. (A) The total number of ACTA2+ smooth muscle cells and ACTA2- CDH1- suburothelial mesenchymal (LP) cells was determined as was the ratio of the two cell types. (B) To determine the thickness of the ACTA2- CDH1- cell layer, the software ImageJ/Fiji was used. Pixels were converted in μm by measuring the scale bar of five pictures and the means were used to determine the pixel-μm factor. With this factor each measurement was converted into μm. [file develop-152-204214-TableS1.xlsx]

## Sheet: Table S1
A
	P0		total cell numbers		ratio of cell types
		total mesenchym	ACTA2+ CHD1-	ACTA2- CHD1-	ACTA2+ CHD1-	ACTA2- CHD1-
	1.1	105	97	8	0.92381	0.0761905
	1.2	129	119	10	0.922481	0.0775194
	1.3	122	110	12	0.901639	0.0983607
	1.4	119	111	8	0.932773	0.0672269
	1.5	113	105	8	0.929204	0.0707965
	1.6	121	107	14	0.884298	0.115702
	1.7	121	112	9	0.92562	0.0743802
	1.8	120	110	10	0.916667	0.0833333
	average	118.75	108.875	9.875	0.917061	0.0829387
	2.1	110	103	7	0.936364	0.0636364
	2.2	114	108	6	0.947368	0.0526316
	2.3	117	108	9	0.923077	0.0769231
	2.4	113	107	6	0.946903	0.0530973
	2.5	120	112	8	0.933333	0.0666667
	average	114.8	107.6	7.2	0.937409	0.062591
	3.1	98	92	6	0.938776	0.0612245
	3.2	93	87	6	0.935484	0.0645161
	3.3	107	103	4	0.962617	0.0373832
	3.4	109	103	6	0.944954	0.0550459
	3.5	107	99	8	0.925234	0.0747664
	3.6	114	108	6	0.947368	0.0526316
	average	104.667	98.6667	6	0.942405	0.0575946
	4.1	117	107	10	0.91453	0.0854701
	4.2	132	120	12	0.909091	0.0909091
	4.3	113	104	9	0.920354	0.079646
	4.4	114	108	6	0.947368	0.0526316
	4.5	121	110	11	0.909091	0.0909091
	average	119.4	109.8	9.6	0.920087	0.0799132
	5.1	128	120	8	0.9375	0.0625
	5.2	132	119	13	0.901515	0.0984848
	5.3	119	110	9	0.92437	0.0756303
	5.4	125	115	10	0.92	0.08
	5.5	121	110	11	0.909091	0.0909091
	average	125	114.8	10.2	0.918495	0.0815048
	P7		total cell numbers		ratio of cell types
		total mesenchym	ACTA2+ CHD1-	ACTA2- CHD1-	ACTA2+ CHD1-	ACTA2- CHD1-
	1.1	244	174	70	0.713115	0.286885
	1.2	232	161	71	0.693966	0.306034
	1.3	243	171	72	0.703704	0.296296
	1.4	249	178	71	0.714859	0.285141
	1.5	230	166	64	0.721739	0.278261
	average	239.6	170	69.6	0.709477	0.290523
	2.1	219	150	69	0.684932	0.315068
	2.2	232	155	77	0.668103	0.331897
	2.3	214	151	63	0.705607	0.294393
	2.4	225	155	70	0.688889	0.311111
	2.5	238	160	78	0.672269	0.327731
	average	225.6	154.2	71.4	0.68396	0.31604
	3.1	234	171	63	0.730769	0.269231
	3.2	249	179	70	0.718876	0.281124
	3.3	231	160	71	0.692641	0.307359
	3.4	252	179	73	0.710317	0.289683
	3.5	225	159	66	0.706667	0.293333
	average	238.2	169.6	68.6	0.711854	0.288146
	4.1	241	173	68	0.717842	0.282158
	4.2	248	177	71	0.71371	0.28629
	4.3	220	156	64	0.709091	0.290909
	4.4	252	178	74	0.706349	0.293651
	4.5	241	167	74	0.692946	0.307054
	average	240.4	170.2	70.2	0.707988	0.292012
	5.1	225	156	69	0.693333	0.306667
	5.2	224	153	71	0.683036	0.316964
	5.3	228	161	67	0.70614	0.29386
	5.4	218	158	60	0.724771	0.275229
	5.5	226	160	66	0.707965	0.292035
	average	240.4	157.6	66.6	0.703049	0.296951
	P40		total cell numbers		ratio of cell types
		total mesenchym	ACTA2+ CHD1-	ACTA2- CHD1-	ACTA2+ CHD1-	ACTA2- CHD1-
	1.1	235	166	69	0.706383	0.293617
	1.2	180	116	64	0.644444	0.355556
	1.3	189	116	73	0.613757	0.386243
	1.4	222	151	71	0.68018	0.31982
	1.5	231	153	78	0.662338	0.337662
	average	211.4	140.4	71	0.66142	0.33858
	2.1	194	142	52	0.731959	0.268041
	2.2	217	145	72	0.668203	0.331797
	2.3	192	137	55	0.713542	0.286458
	2.4	196	128	68	0.653061	0.346939
	2.5	177	109	68	0.615819	0.384181
	average	195.2	132.2	63	0.676517	0.323483
	3.1	240	147	93	0.6125	0.3875
	3.2	234	148	86	0.632479	0.367521
	3.3	235	147	88	0.625532	0.374468
	3.4	262	173	89	0.660305	0.339695
	3.5	261	163	98	0.624521	0.375479
	average	246.4	155.6	90.8	0.631067	0.368933
	4.1	228	137	91	0.600877	0.399123
	4.2	202	129	73	0.638614	0.361386
	4.3	222	143	79	0.644144	0.355856
	4.4	264	154	110	0.583333	0.416667
	4.5	185	114	71	0.616216	0.383784
	average	220.2	135.4	84.8	0.616637	0.383363
	5.1	196	119	77	0.607143	0.392857
	5.2	147	84	63	0.571429	0.428571
	5.3	127	67	60	0.527559	0.472441
	5.4	149	82	67	0.550336	0.449664
	5.5	143	87	56	0.608392	0.391608
	average	152.4	87.8	64.6	0.572972	0.427028
	Average		total cell numbers		ratio of cell types			Standard deviation		total cell numbers		ratio of cell types
		total	ACTA2+	ALDH1A2+	ACTA2+	ALDH1A2+			total	ACTA2+	ALDH1A2+	ACTA2+	ALDH1A2+
	P0	116.523	107.948	8.575	0.927092	0.0729085		P0	7.56038	5.86309	1.8643	0.01188	0.01188
	P7	233.6	164.32	69.28	0.703265	0.296735		P7	7.99625	7.7828	1.80887	0.0112626	0.0112626
	P40	205.12	130.28	74.84	0.631723	0.368277		P40	34.8163	25.3868	12.3866	0.0405221	0.0405221
			Shapiro-Wilk	F-test	Mann-Whitney	welch's correction t-test	unpaired t-test	normality	variance	statistical test used
	absolute	P0	0.088		<.001			nonparametric	equal	Mann-Whitney
	ACTA2+	P7	0.0349		***
	absolute	P7	0.0349		<.001			nonparametric	equal	Mann-Whitney
	ACTA2+	P40	0.1219		***
	absolute	P0	0.2886	0.003		<.001		parametric	nonequal	two-sided unpaired t-test with Welch's correction
	ACTA2- CDH1-	P7	0.7612	**		***
	absolute	P7	0.7612	<.001		0.073		parametric	nonequal	two-sided unpaired t-test with Welch's correction
	ACTA2- CDH1-	P40	0.4962	***		ns
	mesenchym total	P0	0.4512	0.26			<.001	parametric	equal	two-sided unpaired t-test
		P7	0.2333	ns			***
	mesenchym total	P7	0.2333	<.001		0.001		parametric	equal	two-sided unpaired t-test
		P40	0.3615	***		**
	relative	P0	0.8935	0.713			<.001	parametric	equal	two-sided unpaired t-test
	ACTA2+	P7	0.5082	ns			***
	relative	P7	0.5082	<.001		<.001		parametric	nonequal	two-sided unpaired t-test with Welch's correction
	ACTA2+	P40	0.925	***		***
	relative	P0	0.8935	0.792			<.001	parametric	equal	two-sided unpaired t-test
	ACTA2- CDH1-	P7	0.5889	ns			***
	relative	P7	0.5889	<.001		<.001		parametric	nonequal	two-sided unpaired t-test with Welch's correction
	ACTA2- CDH1-	P40	0.925	***		***
B
	P0	thickness in pixel			relative thickness
		mesenchym total	Smooth muscle cells	Lamina propria	Smooth muscle cells	Lamina propria
	1.1	0.262	0.212	0.05	0.80916	0.19084
	1.2	0.285	0.233	0.052	0.817544	0.182456
	1.3	0.361	0.312	0.049	0.864266	0.135734
	1.4	0.323	0.272	0.051	0.842105	0.157895
	1.5	0.31	0.258	0.052	0.832258	0.167742
	1.6	0.298	0.247	0.051	0.828859	0.171141
	average	0.3065	0.255667	0.0508333	0.834149	0.165851
	2.1	0.278	0.234	0.044	0.841727	0.158273
	2.2	0.289	0.239	0.05	0.82699	0.17301
	2.3	0.274	0.229	0.045	0.835766	0.164234
	2.4	0.28	0.231	0.049	0.825	0.175
	2.5	0.281	0.234	0.047	0.83274	0.16726
	2.6	0.277	0.233	0.044	0.841155	0.158845
	average	0.279833	0.233333	0.0465	0.83383	0.16617
	3.1	0.272	0.229	0.043	0.841912	0.158088
	3.2	0.2709	0.228	0.0429	0.841639	0.158361
	3.3	0.2727	0.23	0.0427	0.843418	0.156582
	3.4	0.2761	0.233	0.0431	0.843897	0.156103
	3.5	0.2731	0.231	0.0421	0.845844	0.154156
	3.6	0.2737	0.231	0.0427	0.84399	0.15601
	average	0.273083	0.230333	0.04275	0.843454	0.156546
	4.1	0.383	0.339	0.044	0.885117	0.114883
	4.2	0.2921	0.25	0.0421	0.855871	0.144129
	4.3	0.2562	0.214	0.0422	0.835285	0.164715
	4.4	0.3457	0.304	0.0417	0.879375	0.120625
	4.5	0.3261	0.283	0.0431	0.867832	0.132168
	4.6	0.3427	0.299	0.0437	0.872483	0.127517
	average	0.3243	0.2815	0.0428	0.868023	0.131977
	5.1	0.256	0.211	0.045	0.824219	0.175781
	5.2	0.256	0.212	0.044	0.828125	0.171875
	5.3	0.286	0.243	0.043	0.84965	0.15035
	5.4	0.3151	0.273	0.0421	0.866392	0.133608
	5.5	0.2981	0.254	0.0441	0.852063	0.147937
	5.6	0.2552	0.211	0.0442	0.826803	0.173197
	average	0.277733	0.234	0.0437333	0.842535	0.157465
	P7	thickness in pixel			relative thickness
		mesenchym total	Smooth muscle cells	Lamina propria	Smooth muscle cells	Lamina propria
	1.1	0.562	0.439	0.123	0.781139	0.218861
	1.2	0.546	0.42	0.126	0.769231	0.230769
	1.3	0.529	0.4	0.129	0.756144	0.243856
	1.4	0.555	0.428	0.127	0.771171	0.228829
	1.5	0.557	0.429	0.128	0.770197	0.229803
	1.6	0.553	0.43	0.123	0.777577	0.222423
	average	0.550333	0.424333	0.126	0.771048	0.228952
		0
	2.1	0.566	0.438	0.128	0.773852	0.226148
	2.2	0.555	0.423	0.132	0.762162	0.237838
	2.3	0.564	0.431	0.133	0.764184	0.235816
	2.4	0.563	0.429	0.134	0.761989	0.238011
	2.5	0.56	0.425	0.135	0.758929	0.241071
	2.6	0.56	0.431	0.129	0.769643	0.230357
	average	0.561333	0.4295	0.131833	0.765143	0.234857
		0
	3.1	0.568	0.439	0.129	0.772887	0.227113
	3.2	0.564	0.432	0.132	0.765957	0.234043
	3.3	0.56	0.433	0.127	0.773214	0.226786
	3.4	0.555	0.427	0.128	0.769369	0.230631
	3.5	0.564	0.428	0.136	0.758865	0.241135
	3.6	0.571	0.432	0.139	0.756567	0.243433
	average	0.563667	0.431833	0.131833	0.766115	0.233885
		0
	4.1	0.575	0.44	0.135	0.765217	0.234783
	4.2	0.567	0.435	0.132	0.767196	0.232804
	4.3	0.567	0.434	0.133	0.765432	0.234568
	4.4	0.562	0.43	0.132	0.765125	0.234875
	4.5	0.562	0.427	0.135	0.759786	0.240214
	4.6	0.58	0.444	0.136	0.765517	0.234483
	average	0.568833	0.435	0.133833	0.764723	0.235277
		0
	5.1	0.573	0.441	0.132	0.769634	0.230366
	5.2	0.57	0.437	0.133	0.766667	0.233333
	5.3	0.477	0.343	0.134	0.719078	0.280922
	5.4	0.563	0.428	0.135	0.760213	0.239787
	5.5	0.566	0.43	0.136	0.759717	0.240283
	5.6	0.568	0.431	0.137	0.758803	0.241197
	average	0.552833	0.418333	0.1345	0.756708	0.243292
	P40	thickness in pixel			relative thickness
		mesenchym total	Smooth muscle cells	Lamina propria	Smooth muscle cells	Lamina propria
	1.1	170049	101020	69029	0.594064	0.405936
	1.2	124401	65605	58796	0.527367	0.472633
	1.3	121205	60000	61205	0.495029	0.504971
	1.4	150729	96167	54562	0.638013	0.361987
	1.5	213044	146014	67030	0.68537	0.31463
	1.6	197860	132004	65856	0.667159	0.332841
	1.7	167033	95005	72028	0.56878	0.43122
	1.8	167319	113719	53600	0.679654	0.320346
	average	163955	101192	62763.2	0.617192	0.382808
	2.1	199044	123037	76007	0.61814	0.38186
	2.2	112254	61717	50537	0.549798	0.450202
	2.3	128000	72000	56000	0.5625	0.4375
	2.4	153508	85884	67624	0.559476	0.440524
	2.5	196387	129387	67000	0.658837	0.341163
	2.6	130002	89185	40817	0.686028	0.313972
	2.7	129015	70007	59008	0.542627	0.457373
	2.8	119470	83235	36235	0.696702	0.303298
	average	145960	89306.5	56653.5	0.611856	0.388144
	3.1	187017	121017	66000	0.647091	0.352909
	3.2	152107	77421	74686	0.50899	0.49101
	3.3	156178	86000	70178	0.550654	0.449346
	3.4	171122	113877	57245	0.665473	0.334527
	3.5	188031	124000	64031	0.659466	0.340534
	3.6	148985	91679	57306	0.615357	0.384643
	3.7	142015	84006	58009	0.591529	0.408471
	3.8	131082	80604	50478	0.614913	0.385087
	average	159567	97325.5	62241.6	0.609935	0.390065
	4.1	197120	128004	69116	0.649371	0.350629
	4.2	149420	82219	67201	0.550254	0.449746
	4.3	147576	72250	75326	0.489578	0.510422
	4.4	172212	106174	66038	0.616531	0.383469
	4.5	234329	147122	87207	0.627844	0.372156
	4.6	183206	115663	67543	0.631328	0.368672
	4.7	180100	90050	90050	0.5	0.5
	4.8	182311	123438	58873	0.677074	0.322926
	average	180784	108115	72669.2	0.598033	0.401967
	5.1	173192	108000	65192	0.623585	0.376415
	5.2	136065	77006	59059	0.56595	0.43405
	5.3	158116	85006	73110	0.537618	0.462382
	5.4	175878	109659	66219	0.623495	0.376505
	5.5	219261	160050	59211	0.729952	0.270048
	5.6	198678	121264	77414	0.610354	0.389646
	5.7	178167	108167	70000	0.60711	0.39289
	5.8	207748	143670	64078	0.691559	0.308441
	average	180888	114103	66785.4	0.630792	0.369208
	Average	thickness in pixel			relative thickness			Standard deviation	thickness in pixel			relative thickness
		mesenchym total	Smooth muscle cells	Lamina propria	Smooth muscle cells	Lamina propria			mesenchym total	Smooth muscle cells	Lamina propria	Smooth muscle cells	Lamina propria
	P0	0.29229	0.246967	0.0453233	0.844398	0.155602		P0	0.0221502	0.0217882	0.00343737	0.0139576	0.0139576
	P7	0.558306	0.426222	0.132083	0.763407	0.236593		P7	0.0076853	0.0065695	0.00334913	0.00515645	0.00515645
	P40	166231	102008	64222.6	0.613562	0.386438		P40	14892.4	9585.13	5942.62	0.0119086	0.0119086
	converted in µm
	Pixel µm factor
	for P0 and P7	75.7432
	For P40	0.000261369
		thickness in µm			relative thickness
	P0	mesenchyme total	Smooth muscle cells	Lamina propria	Smooth muscle cells	Lamina propria
	average 1	23.2153	19.365	3.85028	0.834149	0.165851
	average 2	21.1955	17.6734	3.52206	0.833829	0.166171
	average 3	20.76	17.4462	3.31377	0.840377	0.159623
	average 4	24.5635	21.3217	3.24181	0.868023	0.131977
	average 5	21.0364	17.7239	3.3125	0.842535	0.157465
	P7
	average 1	41.684	32.1404	9.54365	0.771048	0.228952
	average 2	42.5172	32.5317	9.98548	0.765143	0.234857
	average 3	42.6939	32.7085	9.98548	0.766115	0.233885
	average 4	43.0853	32.9483	10.137	0.764723	0.235277
	average 5	41.8734	31.6859	10.1875	0.756708	0.243292
	P40
	average 1	43.4475	26.6618	16.7858	0.613654	0.386346
	average 2	38.0813	24.2047	13.8766	0.635605	0.364395
	average 3	45.1816	24.0194	21.1622	0.531619	0.468381
	average 4	35.857	18.9291	16.9279	0.527906	0.472094
	average 5	52.3745	27.9163	24.4582	0.533013	0.466987
	Average	thickness in µm			relative thickness			Standard deviation	thickness in µm			relative thickness
		mesenchym total	Smooth muscle cells	Lamina propria	Smooth muscle cells	Lamina propria			mesenchym total	Smooth muscle cells	Lamina propria	Smooth muscle cells	Lamina propria
	P0	22.1541	18.706	3.44808	0.843783	0.156217		P0	1.66158	1.65032	0.248096	0.014077	0.014077
	P7	42.3708	32.4029	9.96781	0.764747	0.235253		P7	0.582116	0.497605	0.253674	0.00515651	0.00515651
	P40	42.9884	24.3463	18.6421	0.568359	0.431641		P40	6.48184	3.44889	4.1615	0.0519839	0.0519839
			Shapiro-Wilk	F-test	Mann-Whitney	welch's correction t-test	unpaired t-test	normality	variance	statistical test used
	absolute	P0	0.1115	0.039		<.001		parametric	nonequal	two-sided unpaired t-test with Welch's correction
	ACTA2+	P7	0.8224	*		***
	absolute	P7	0.8224	0.002			0.006	parametric	nonequal	two-sided unpaired t-test with Welch's correction
	ACTA2+	P40	0.5211	**			**
	absolute	P0	0.1672	0.967			<.001	parametric	equal	two-sided unpaired t-test
	ACTA2- CDH1-	P7	0.1598	ns			***
	absolute	P7	0.1598	<.001		0.009		parametric	nonequal	two-sided unpaired t-test with Welch's correction
	ACTA2- CDH1-	P40	0.6987	***		**
	mesenchym total	P0	0.1778	0.066			<.001	parametric	equal	two-sided unpaired t-test
		P7	0.6732	ns			***
	mesenchym total	P7	0.6732	<.001		0.842		parametric	nonequal	two-sided unpaired t-test with Welch's correction
		P40	0.7975	***		ns
	relative	P0	0.0478		0.008			nonparametric	equal	Mann-Whitney
	ACTA2+	P7	0.5004		**
	relative	P7	0.5004		0.008			nonparametric	nonequal	Mann-Whitney
	ACTA2+	P40	0.0475		**
	relative	P0	0.0478		0.008			nonparametric	equal	Mann-Whitney
	ACTA2- CDH1-	P7	0.5004		**
	relative	P7	0.5004		0.008			nonparametric	equal	Mann-Whitney
	ACTA2- CDH1-	P40	0.0475		**
