# Supplementary material for: Interplay of SHH, WNT and BMP4 signaling regulates the development of the lamina propria in the murine ureter
Source: Development. 2025 Feb 6;152(3):DEV204214. doi: 10.1242/dev.204214 (PMC11829765; doi:10.1242/dev.204214)
Supplement: Table S2. — Ureters were explanted at E12.5 and cultured for 2 days without cyclopamine and for a further 6 days with increasing concentrations of cyclopamine. (A) Cultures were then processed for expression of the smooth muscle cell (SMC) marker ACTA2 and the lamina propria (LP) marker ALDH1A2, and the total number of cells and the ratio of ACTA2+ALDH1A2- SMCs, ACTA2- ALDH1A2+ LP fibrocytes, and ACTA2-ALDH1A2- “undifferentiated” LP cells were determined. (B) Cultures were additionally stained for the SMC marker ACTA2 and the urothelial marker CDH1 and the total number of cells and the ratio of ACTA2+CDH1- SMCs and ACTA2-CDH1- LP cells were determined. [file develop-152-204214-TableS2.xlsx]

## Sheet: Table S2
A
			total cell numbers			ratio of cell types
	control	total	ACTA2+	ALDH1A2+	ACTA2- ALDH1A2-	ACTA2+	ALDH1A2+	ACTA2- ALDH1A2-
	1.1	73	49	16	8	0.671233	0.219178	0.109589
	1.2	79	50	27	2	0.632911	0.341772	0.0253165
	1.3	71	42	24	5	0.591549	0.338028	0.0704225
	1.4	65	34	24	7	0.523077	0.369231	0.107692
	1.5	80	59	19	2	0.7375	0.2375	0.025
	average	73.6	46.8	22	4.8	0.631254	0.301142	0.0676041
	2.1	90	65	22	3	0.722222	0.244444	0.0333333
	2.2	92	67	25	0	0.728261	0.271739	0
	2.3	92	69	23	0	0.75	0.25	0
	2.4	101	75	26	0	0.742574	0.257426	0
	2.5	88	64	24	0	0.727273	0.272727	0
	average	92.6	68	24	0.6	0.734066	0.259267	0.00666667
	3.1	89	74	15	0	0.831461	0.168539	0
	3.2	90	67	23	0	0.744444	0.255556	0
	3.3	71	57	14	0	0.802817	0.197183	0
	3.4	104	81	23	0	0.778846	0.221154	0
	average	88.5	69.75	18.75	0	0.789392	0.210608	0
	4.1	74	47	25	2	0.635135	0.337838	0.027027
	4.2	85	57	24	4	0.670588	0.282353	0.0470588
	4.3	77	48	29	0	0.623377	0.376623	0
	average	78.6667	50.6667	26	2	0.643033	0.332271	0.0246953
			total cell numbers			ratio of cell types
	0.1 µM cyclopamine	total	ACTA2+	ALDH1A2+	ACTA2- ALDH1A2-	ACTA2+	ALDH1A2+	ACTA2- ALDH1A2-
	1.1	69	10	4	4	0.831325	0.120482	0.0481928
	1.2	46	22	3	3	0.647887	0.309859	0.0422535
	1.3	58	14	1	1	0.794521	0.191781	0.0136986
	1.4	49	10	5	5	0.765625	0.15625	0.078125
	1.5	61	12	3	3	0.802632	0.157895	0.0394737
	average	73.4	56.6	13.6	3.2	0.768398	0.187253	0.0443487
	2.1	49	22	1	1	0.680556	0.305556	0.0138889
	2.2	46	20	2	2	0.676471	0.294118	0.0294118
	2.3	45	12	0	0	0.789474	0.210526	0
	2.4	78	21	2	2	0.772277	0.207921	0.019802
	2.5	76	33	0	0	0.697248	0.302752	0
	average	81.4	58.8	21.6	1	0.723205	0.264175	0.0126205
	3.1	47	25	0	0	0.652778	0.347222	0
	3.2	59	20	4	4	0.710843	0.240964	0.0481928
	3.3	47	20	2	2	0.681159	0.289855	0.0289855
	3.4	42	14	4	4	0.7	0.233333	0.0666667
	3.5	28	20	12	12	0.466667	0.333333	0.2
	average	68.8	44.6	19.8	4.4	0.642289	0.288942	0.068769
	4.1	47	26	14	14	0.54023	0.298851	0.16092
	4.2	72	91	8	8	0.421053	0.532164	0.0467836
	4.3	45	34	5	5	0.535714	0.404762	0.0595238
	4.4	80	34	0	0	0.701754	0.298246	0
	4.5	68	39	0	0	0.635514	0.364486	0
	average	112.6	62.4	44.8	5.4	0.566853	0.379702	0.0534454
			total cell numbers			ratio of cell types
	1 µM cyclopamine	total	ACTA2+	ALDH1A2+	ACTA2- ALDH1A2-	ACTA2+	ALDH1A2+	ACTA2- ALDH1A2-
	1.1	30	2	0	28	0.0666667	0	0.933333
	1.2	29	3	0	26	0.103448	0	0.896552
	1.3	38	1	0	37	0.0263158	0	0.973684
	1.4	18	0	0	18	0	0	1
	1.5	25	0	0	25	0	0	1
	average	28	1.2	0	26.8	0.0392861	0	0.960714
	2.1	54	13	0	41	0.240741	0	0.759259
	2.2	47	11	0	36	0.234043	0	0.765957
	2.3	56	12	0	44	0.214286	0	0.785714
	2.4	54	17	0	37	0.314815	0	0.685185
	2.5	50	14	0	36	0.28	0	0.72
	average	52.2	13.4	0	38.8	0.256777	0	0.743223
	3.1	26	0	0	26	0	0	1
	3.2	35	0	0	35	0	0	1
	3.3	30	3	0	27	0.1	0	0.9
	3.4	46	0	0	46	0	0	1
	3.5	36	0	0	36	0	0	1
	average	34.6	0.6	0	34	0.02	0	0.98
	4.1	26	0	0	26	0	0	1
	4.2	24	0	0	24	0	0	1
	4.3	33	0	0	33	0	0	1
	average	27.6667	0	0	27.6667	0	0	1
	5.1	32	8	0	24	0.25	0	0.75
	5.2	33	20	0	13	0.606061	0	0.393939
	5.3	39	22	0	17	0.564103	0	0.435897
	5.4	25	17	0	8	0.68	0	0.32
	5.5	33	13	0	20	0.393939	0	0.606061
	average	32.4	16	0	16.4	0.498821	0	0.501179
			total cell numbers			ratio of cell types
	5 µM cyclopamine	total	ACTA2+	ALDH1A2+	ACTA2- ALDH1A2-	ACTA2+	ALDH1A2+	ACTA2- ALDH1A2-
	1.1	17	0	0	17	0	0	1
	1.2	14	0	0	14	0	0	1
	1.3	22	7	0	15	0.318182	0	0.681818
	1.4	22	0	0	22	0	0	1
	average	18.75	1.75	0	17	0.0795455	0	0.920455
	2.1	30	0	0	30	0	0	1
	2.2	38	0	0	38	0	0	1
	2.3	29	2	0	27	0.0689655	0	0.931034
	average	32.3333	0.666667	0	31.6667	0.0229885	0	0.977011
	3.1	59	0	0	59	0	0	1
	3.2	48	0	0	48	0	0	1
	3.3	63	0	0	63	0	0	1
	3.4	42	0	0	42	0	0	1
	3.5	40	0	0	40	0	0	1
	average	50.4	0	0	50.4	0	0	1
	4.1	35	0	0	35	0	0	1
	4.2	22	0	0	22	0	0	1
		28.5	0	0	28.5	0	0	1
			total cell numbers			ratio of cell types
	10 µM cyclopamine	total	ACTA2+	ALDH1A2+	ACTA2- ALDH1A2-	ACTA2+	ALDH1A2+	ACTA2- ALDH1A2-
	1.1	24	2	0	22	0.0833333	0	0.916667
	1.2	17	0	0	17	0	0	1
	1.3	24	3	0	21	0.125	0	0.875
	1.4	17	0	0	17	0	0	1
	1.5	22	0	0	22	0	0	1
	average	20.8	1	0	19.8	0.0416667	0	0.958333
	2.1	20	0	0	20	0	0	1
	2.2	16	0	0	16	0	0	1
	2.3	17	0	0	17	0	0	1
	average	17.6667	0	0	17.6667	0	0	1
	3.1	26	0	0	26	0	0	1
	3.2	32	0	0	32	0	0	1
	3.3	30	0	0	30	0	0	1
	average	29.3333	0	0	29.3333	0	0	1
	4.1	28	0	0	28	0	0	1
	4.2	19	0	0	19	0	0	1
	4.3	18	0	0	18	0	0	1
	average	21.6667	0	0	21.6667	0	0	1
	5.1	31	0	0	31	0	0	1
	5.2	30	0	0	30	0	0	1
	5.3	26	0	0	26	0	0	1
	average	29	0	0	29	0	0	1
			total cell numbers			ratio of cell types
	average	total	ACTA2+	ALDH1A2+	ACTA2- ALDH1A2-	ACTA2+	ALDH1A2+	ACTA2- ALDH1A2-
	control	83.3417	58.8042	22.6875	1.85	0.699436	0.275822	0.0247415
	0.1 µM cyclopamine	84.05	55.6	24.95	3.5	0.675186	0.280018	0.0447959
	1 µM cyclopamine	34.9733	6.24	0	28.7333	0.162977	0	0.837023
	5 µM cyclopamine	32.4958	0.604167	0	31.8917	0.0256335	0	0.974367
	10 µM cyclopamine	23.6933	0.2	0	23.4933	0.00833333	0	0.991667
			total cell numbers			ratio of cell types
	standard deviation	total	ACTA2+	ALDH1A2+	ACTA2- ALDH1A2-	ACTA2+	ALDH1A2+	ACTA2- ALDH1A2-
	control	8.73844	11.7572	3.09149	2.13776	0.0755455	0.0527717	0.0304195
	0.1 µM cyclopamine	19.7325	7.71319	13.6698	1.89385	0.0890926	0.0793153	0.0236993
	1 µM cyclopamine	10.0689	7.78897	0	8.45669	0.214414	0	0.214414
	5 µM cyclopamine	13.2351	0.826009	0	13.8549	0.0375395	0	0.0375395
	10 µM cyclopamine	5.21464	0.447214	0	5.37021	0.0186339	0	0.0186339
			Shapiro-Wilk	F-test	Mann-Whitney	Welch's correction t-test	unpaired t-test	normality	variance	statistical test used
	absolute	control	0.1933	0.507			0.665	parametric	equal	two-sided unpaired t-test
	ACTA2+	0.1 µM	0.3804	ns			ns
	absolute	control	0.1933	0.443			<.001	parametric	equal	two-sided unpaired t-test
	ACTA2+	1 µM	0.051	ns			***
	absolute	control	0.1933	0.001		0.002		parametric	unequal	two-sided unpaired t-test with Welch correction
	ACTA2+	5 µM	0.2043	**		**
	absolute	control	0.1933		0.016			nonparametric	equal	two-sided Mann-Whitney
	ACTA2+	10 µM	0.0001		*
	absolute	control	0.9328	0.036		0.766		parametric	unequal	two-sided unpaired t-test with Welch correction
	ALDH1A2+	0.1 µM	0.205	*		ns
	absolute	control	0.9328		0.008			nonparametric	equal	two-sided Mann-Whitney
	ALDH1A2+	1 µM	not given		**
	absolute	control	0.9328		0.029			nonparametric	equal	two-sided Mann-Whitney
	ALDH1A2+	5 µM	not given		*
	absolute	control	0.9328		0.008			nonparametric	equal	two-sided Mann-Whitney
	ALDH1A2+	10 µM	not given		**
	absolute	control	0.4813	0.847			0.292	parametric	equal	two-sided unpaired t-test
	ALDH1A2- ACTA2-	0.1 µM	0.815	ns			ns
	absolute	control	0.4813	0.048		0.001		parametric	unequal	two-sided unpaired t-test with Welch correction
	ALDH1A2- ACTA2-	1 µM	0.8508	*		**
	absolute	control	0.4813	0.012		0.021		parametric	unequal	two-sided unpaired t-test with Welch correction
	ALDH1A2- ACTA2-	5 µM	0.7629	*		*
	absolute	control	0.4813	0.162			<.001	parametric	equal	two-sided unpaired t-test
	ALDH1A2- ACTA2-	10 µM	0.2373	ns			***
	total	control	0.6695	0.214			0.95	parametric	equal	two-sided unpaired t-test
		0.1 µM	0.2129	ns			ns
	total	control	0.6695	0.85			<.001	parametric	equal	two-sided unpaired t-test
		1 µM	0.067	ns			***
	total	control	0.6695	0.513			<.001	parametric	equal	two-sided unpaired t-test
		5 µM	0.7407	ns			***
	total	control	0.6695	0.344			<.001	parametric	equal	two-sided unpaired t-test
		10 µM	0.2704	ns			***
	relative	control	0.4092	0.793			0.692	parametric	equal	two-sided unpaired t-test
	ACTA2+	0.1 µM	0.8409	ns			ns
	relative	control	0.4092	0.118			0.002	parametric	equal	two-sided unpaired t-test
	ACTA2+	1 µM	0.12	ns			**
	relative	control	0.4092	0.281			<.001	parametric	equal	two-sided unpaired t-test
	ACTA2+	5 µM	0.1199	ns			***
	relative	control	0.4092		0.016			nonparametric	equal	two-sided Mann-Whitney
	ACTA2+	10 µM	0.0001		*
	relative	control	0.9141	0.521			0.933	parametric	equal	two-sided unpaired t-test
	ALDH1A2+	0.1 µM	0.9338	ns			ns
	relative	control	0.9141		0.008			nonparametric	equal	two-sided Mann-Whitney
	ALDH1A2+	1 µM	not given		**
	relative	control	0.9141		0.029			nonparametric	equal	two-sided Mann-Whitney
	ALDH1A2+	5 µM	not given		*
	relative	control	0.9141		0.016			nonparametric	equal	two-sided Mann-Whitney
	ALDH1A2+	10 µM	0.0001		*
	relative	control	0.344	0.692			0.338	parametric	equal	two-sided unpaired t-test
	ALDH1A2- ACTA2-	0.1 µM	0.7438	ns			ns
	relative	control	0.344	0.009		<.001		parametric	unequal	two-sided unpaired t-test with Welch correction
	ALDH1A2- ACTA2-	1 µM	0.12	**		***
	relative	control	0.344	<.001		<.001		parametric	unequal	two-sided unpaired t-test with Welch correction
	ALDH1A2- ACTA2-	5 µM	0.1199	***		***
	relative	control	0.344		0.048			nonparametric	equal	two-sided Mann-Whitney
	ALDH1A2- ACTA2-	10 µM	not given		*
B
			total cell numbers		ratio of cell types
	control	total	ACTA2+	ACTA- CDH1-	ACTA2+	ACTA- CDH1-
	1.1	106	91	15	0.858491	0.141509
	1.2	87	67	20	0.770115	0.229885
	1.3	112	89	23	0.794643	0.205357
	1.4	93	79	14	0.849462	0.150538
	1.5	102	79	23	0.77451	0.22549
	average	100	81	19	0.809444	0.190556
	2.1	61	47	14	0.770492	0.229508
	2.2	78	54	24	0.692308	0.307692
	2.3	69	46	23	0.666667	0.333333
	2.4	73	43	30	0.589041	0.410959
	2.5	63	45	18	0.714286	0.285714
	average	68.8	47	21.8	0.686559	0.313441
	3.1	82	58	24	0.707317	0.292683
	3.2	89	66	23	0.741573	0.258427
	3.3	89	59	30	0.662921	0.337079
	3.4	81	60	21	0.740741	0.259259
	3.5	88	66	22	0.75	0.25
	average	85.8	61.8	24	0.72051	0.27949
	4.1	58	47	11	0.810345	0.189655
	4.2	78	51	27	0.653846	0.346154
	4.3	86	57	29	0.662791	0.337209
	average	74	51.6667	22.3333	0.708994	0.291006
			total cell numbers		ratio of cell types
	0.1 µM cyclopamine	total	ACTA2+	ACTA- CDH1-	ACTA2+	ACTA- CDH1-
	1.1	59	43	16	0.728814	0.271186
	1.2	66	46	20	0.69697	0.30303
	1.3	70	55	15	0.785714	0.214286
	1.4	60	41	19	0.683333	0.316667
	1.5	65	46	19	0.707692	0.292308
	average	64	46.2	17.8	0.720505	0.279495
	2.1	84	56	28	0.666667	0.333333
	2.2	68	39	29	0.573529	0.426471
	2.3	65	41	24	0.630769	0.369231
	2.4	103	85	18	0.825243	0.174757
	2.5	113	84	29	0.743363	0.256637
	average	86.6	61	25.6	0.687914	0.312086
	3.1	89	55	34	0.617978	0.382022
	3.2	107	75	32	0.700935	0.299065
	3.3	75	50	25	0.666667	0.333333
	3.4	84	52	32	0.619048	0.380952
	average	88.75	58	30.75	0.651157	0.348843
	4.1	68	45	23	0.661765	0.338235
	4.2	80	47	33	0.5875	0.4125
	4.3	78	49	29	0.628205	0.371795
	4.4	62	46	16	0.741935	0.258065
	4.5	48	30	18	0.625	0.375
	average	67.2	43.4	23.8	0.648881	0.351119
			total cell numbers		ratio of cell types
	1 µM Cyclopamine	total	ACTA2+	ACTA- CDH1-	ACTA2+	ACTA- CDH1-
	1.1	43	8	35	0.186047	0.813953
	1.2	43	9	34	0.209302	0.790698
	1.3	49	15	34	0.306122	0.693878
	1.4	56	12	44	0.214286	0.785714
	1.5	38	2	36	0.0526316	0.947368
	average	45.8	9.2	36.6	0.193678	0.806322
	2.1	36	0	36	0	1
	2.2	27	0	27	0	1
	2.3	32	0	32	0	1
	2.4	26	0	26	0	1
	2.5	37	0	37	0	1
	average	31.6	0	31.6	0	1
	3.1	30	2	28	0.0666667	0.933333
	3.2	35	2	33	0.0571429	0.942857
	3.3	37	3	34	0.0810811	0.918919
	3.4	26	2	24	0.0769231	0.923077
	3.5	30	0	30	0	1
	average	31.6	1.8	29.8	0.0563627	0.943637
	4.1	39	9	30	0.230769	0.769231
	4.2	49	8	41	0.163265	0.836735
	4.3	41	12	29	0.292683	0.707317
	4.4	41	12	29	0.292683	0.707317
	4.5	39	9	30	0.230769	0.769231
	average	41.8	10	31.8	0.242034	0.757966
	5.1	37	0	37	0	1
	5.2	29	0	29	0	1
	average	33	0	33	0	1
		total cell numbers			ratio of cell types
	5 µM Cyclopamine	total	ACTA2+	ACTA- CDH1-	ACTA2+	ACTA- CDH1-
	1.1	19	0	19	0	1
	1.2	31	0	31	0	1
	1.3	26	0	26	0	1
	average	25.3333	0	25.3333	0	1
	2.1	25	0	25	0	1
	2.2	26	0	26	0	1
	2.3	29	0	29	0	1
	average	26.6667	0	26.6667	0	1
			total cell numbers		ratio of cell types
	10 µM Cyclopamine	total	ACTA2+	ACTA- CDH1-	ACTA2+	ACTA- CDH1-
	1.1	29	4	25	0.137931	0.862069
	1.2	11	3	8	0.272727	0.727273
	1.3	29	2	27	0.0689655	0.931034
	1.4	21	2	19	0.0952381	0.904762
	1.5	26	0	26	0	1
	average	23.2	2.2	21	0.114972	0.885028
	2.1	16	0	16	0	1
	2.2	15	0	15	0	1
	2.3	11	0	11	0	1
	2.4	16	0	16	0	1
	average	14.5	0	14.5	0	1
	3.1	14	0	14	0	1
	3.2	19	0	19	0	1
	3.3	19	0	19	0	1
	average	17.3333	0	17.3333	0	1
	4.1	24	0	24	0	1
	4.2	31	0	31	0	1
	4.3	23	0	23	0	1
	average	26	0	26	0	1
	5.1	34	0	34	0	1
	5.2	27	0	27	0	1
	average	30.5	0	30.5	0	1
			total cell numbers		ratio of cell types
	average	total	ACTA2+	ACTA- CDH1-	ACTA2+	ACTA- CDH1-
	control	82.15	60.3667	21.7833	0.731377	0.268623
	0.1 µM cyclopamine	76.6375	52.15	24.4875	0.677114	0.322886
	1 µM cyclopamine	36.76	4.2	32.56	0.0984149	0.901585
	5 µM cyclopamine	26	0	26	0	1
	10 µM cyclopamine	22.3667	0.44	21.9267	0.0229945	0.977006
			total cell numbers		ratio of cell types
	standard deviation	total	ACTA2+	ACTA- CDH1-	ACTA2+	ACTA- CDH1-
	control	13.8635	15.0792	2.07873	0.0539205	0.0539205
	0.1 µM cyclopamine	12.8418	8.65082	5.34328	0.0340112	0.0340112
	1 µM cyclopamine	6.60515	4.99199	2.5314	0.11274	0.11274
	5 µM cyclopamine	0.942809	0	0.942809	0	0
	10 µM cyclopamine	6.37643	0.98387	6.38046	0.0514172	0.0514172
			Shapiro-Wilk	F-test	Mann-Whitney	Welch's correction t-test	unpaired t-test	normality	variance	statistical test used
	absolute	control	0.5374	0.386			0.381	parametric	equal	two-sided unpaired t-test
	ACTA2+	0.1 µM	0.3401	ns			ns
	absolute	control	0.5374	0.058			<.001	parametric	equal	two-sided unpaired t-test
	ACTA2+	1 µM	0.0654	ns			***
	absolute	control	0.5374		0.133			nonparametric	equal	two-sided Mann-Whitney
	ACTA2+	5 µM	not given		ns
	absolute	control	0.5374		0.016			nonparametric	equal	two-sided Mann-Whitney
	ACTA2+	10 µM	0.0001		*
	absolute	control	0.7697	0.155			0.382	parametric	equal	two-sided unpaired t-test
	ACTA2- CDH1-	0.1 µM	0.9474	ns			ns
	absolute	control	0.7697	0.777			<.001	parametric	equal	two-sided unpaired t-test
	ACTA2- CDH1-	1 µM	0.5333	ns			***
	absolute	control	0.7697	0.005		0.295		parametric	equal	two-sided unpaired t-test
	ACTA2- CDH1-	5 µM	0.0703	**		ns
	absolute	control	0.7697	0.096			0.967	parametric	equal	two-sided unpaired t-test
	ACTA2- CDH1-	10 µM	0.8329	ns			ns
	total	control	0.7167	0.903			0.581	parametric	equal	two-sided unpaired t-test
		0.1 µM	0.162	ns			ns
	total	control	0.7167	0.186			<.001	parametric	equal	two-sided unpaired t-test
		1 µM	0.1001	ns			***
	total	control	0.7167	0.64			0.012	parametric	equal	two-sided unpaired t-test
		5 µM	0.0703	ns			*
	total	control	0.7167	0.168			<.001	parametric	equal	two-sided unpaired t-test
		10 µM	0.8412	ns			***
	absolute	control	0.5374	0.386			0.381	parametric	equal	two-sided unpaired t-test
	ACTA2+	0.1 µM	0.3401	ns			ns
	absolute	control	0.5374	0.058			<.001	parametric	equal	two-sided unpaired t-test
	ACTA2+	1 µM	0.0654	ns			***
	absolute	control	0.5374		0.133			nonparametric	equal	two-sided Mann-Whitney
	ACTA2+	5 µM	not given		ns
	absolute	control	0.5374		0.016			nonparametric	equal	two-sided Mann-Whitney
	ACTA2+	10 µM	0.0001		*
	absolute	control	0.7697	0.155			0.382	parametric	equal	two-sided unpaired t-test
	ACTA2- CDH1-	0.1 µM	0.9474	ns			ns
	absolute	control	0.7697	0.777			<.001	parametric	equal	two-sided unpaired t-test
	ACTA2- CDH1-	1 µM	0.5333	ns			***
	absolute	control	0.7697	0.005		0.295		parametric	unequal	two-sided unpaired t-test with Welch correction
	ACTA2- CDH1-	5 µM	0.0703	**		ns
	absolute	control	0.7697	0.096			0.967	parametric	equal	two-sided unpaired t-test
	ACTA2- CDH1-	10 µM	0.8329	ns			ns
	total	control	0.7167	0.903			0.581	parametric	equal	two-sided unpaired t-test
		0.1 µM	0.162	ns			ns
	total	control	0.7167	0.186			<.001	parametric	equal	two-sided unpaired t-test
		1 µM	0.1001	ns			***
	total	control	0.7167	0.64			0.012	parametric	equal	two-sided unpaired t-test
		5 µM	0.0703	ns			*
	total	control	0.7167	0.168			<.001	parametric	equal	two-sided unpaired t-test
		10 µM	0.8412	ns			***
