# Supplementary material for: Interplay of SHH, WNT and BMP4 signaling regulates the development of the lamina propria in the murine ureter
Source: Development. 2025 Feb 6;152(3):DEV204214. doi: 10.1242/dev.204214 (PMC11829765; doi:10.1242/dev.204214)
Supplement: Table S3. — Ureters were explanted at E12.5 and cultured for 2 days without purmorphamine and for a further 6 days with increasing concentrations of purmorphamine. (A) Cultures were then processed for expression of the smooth muscle cell (SMC) marker ACTA2 and the lamina propria (LP) marker ALDH1A2, and the total number of cells and the ratio of ACTA2+ALDH1A2- SMCs, ACTA2-ALDH1A2+ LP fibrocytes, and ACTA2-ALDH1A2- “undifferentiated” LP cells were determined. (B) Cultures were additionally stained for the SMC marker ACTA2 and the urothelial marker CDH1 and the total number of cells and the ratio of ACTA2+CDH1- SMCs and ACTA2-CDH1- LP cells were determined. [file develop-152-204214-TableS3.xlsx]

## Sheet: Table S3
A
			total cell numbers			ratio of cell types
	control	total	ACTA2+	ALDH1A2+	ACTA2- ALDH1A2-	ACTA2+	ALDH1A2+	ACTA2- ALDH1A2-
	1.1	70	61	4	5	0.871429	0.0571429	0.0714286
	1.2	69	63	4	2	0.913043	0.057971	0.0289855
	1.3	65	57	8	0	0.876923	0.123077	0
	1.4	72	61	11	0	0.847222	0.152778	0
	average	69	60.5	6.75	1.75	0.877154	0.0977421	0.0251035
	2.1	59	53	4	2	0.898305	0.0677966	0.0338983
	2.2	66	60	6	0	0.909091	0.0909091	0
	2.3	64	53	8	3	0.828125	0.125	0.046875
	2.4	62	43	13	6	0.693548	0.209677	0.0967742
	average	62.75	52.25	7.75	2.75	0.832267	0.123346	0.0443869
	3.1	84	65	19	0	0.77381	0.22619	0
	3.2	76	70	6	0	0.921053	0.0789474	0
	3.3	73	71	2	0	0.972603	0.0273973	0
	3.4	80	70	7	3	0.875	0.0875	0.0375
	3.5	69	65	4	0	0.942029	0.057971	0
	average	76.4	68.2	7.6	0.6	0.896899	0.0956012	0.0075
			total cell numbers			ratio of cell types
	0.2 µM purmorphamine	total	ACTA2+	ALDH1A2+	ACTA2- ALDH1A2-	ACTA2+	ALDH1A2+	ACTA2- ALDH1A2-
	1.1	76	64	8	4	0.842105	0.105263	0.0526316
	1.2	76	61	11	4	0.802632	0.144737	0.0526316
	1.3	68	54	11	3	0.794118	0.161765	0.0441176
	1.4	65	59	6	0	0.907692	0.0923077	0
	1.5	53	48	5	0	0.90566	0.0943396	0
	average	67.6	57.2	8.2	2.2	0.850441	0.119682	0.0298762
	2.1	89	89	0	0	1	0	0
	2.2	88	84	4	0	0.954545	0.0454545	0
	2.3	80	79	1	0	0.9875	0.0125	0
	2.4	88	86	2	0	0.977273	0.0227273	0
	2.5	81	81	0	0	1	0	0
	average	85.2	83.8	1.4	0	0.983864	0.0161364	0
	3.1	71	68	3	0	0.957746	0.0422535	0
	3.2	66	64	2	0	0.969697	0.030303	0
	3.3	59	56	1	2	0.949153	0.0169492	0.0338983
	3.4	70	65	1	4	0.928571	0.0142857	0.0571429
	3.5	64	57	0	7	0.890625	0	0.109375
	average	66	62	1.4	2.6	0.939158	0.0207583	0.0400832
	4.1	51	43	3	5	0.843137	0.0588235	0.0980392
	4.2	56	49	2	5	0.875	0.0357143	0.0892857
	4.3	65	53	4	8	0.815385	0.0615385	0.123077
	4.4	55	48	1	6	0.872727	0.0181818	0.109091
	4.5	59	49	6	4	0.830508	0.101695	0.0677966
	average	57.2	48.4	3.2	5.6	0.847352	0.0551906	0.0974579
	5.1	43	35	4	4	0.813953	0.0930233	0.0930233
	5.2	39	34	3	2	0.871795	0.0769231	0.0512821
	5.3	29	29	0	0	1	0	0
	5.4	43	37	6	0	0.860465	0.139535	0
	5.5	41	36	5	0	0.878049	0.121951	0
	average	39	34.2	3.6	1.2	0.884852	0.0862865	0.0288611
			total cell numbers			ratio of cell types
	2 µM purmorphamine	total	ACTA2+	ALDH1A2+	ACTA2- ALDH1A2-	ACTA2+	ALDH1A2+	ACTA2- ALDH1A2-
	1.1	98	83	13	2	0.846939	0.132653	0.0204082
	1.2	87	79	8	0	0.908046	0.091954	0
	1.3	99	85	12	2	0.858586	0.121212	0.020202
	1.4	79	69	10	0	0.873418	0.126582	0
	1.5	85	75	10	0	0.882353	0.117647	0
	average	89.6	78.2	10.6	0.8	0.873868	0.11801	0.00812204
	2.1	115	97	18	0	0.843478	0.156522	0
	2.2	124	110	14	0	0.887097	0.112903	0
	2.3	116	99	17	0	0.853448	0.146552	0
	2.4	100	90	8	2	0.9	0.08	0.02
	2.5	120	102	18	0	0.85	0.15	0
	average	115	99.6	15	0.4	0.866805	0.129195	0.004
	3.1	86	66	20	0	0.767442	0.232558	0
	3.2	87	75	12	0	0.862069	0.137931	0
	3.3	84	67	15	2	0.797619	0.178571	0.0238095
	average	85.6667	69.3333	15.6667	0.666667	0.809043	0.18302	0.00793651
			total cell numbers			ratio of cell types
	10 µM purmorphamine	total	ACTA2+	ALDH1A2+	ACTA2- ALDH1A2-	ACTA2+	ALDH1A2+	ACTA2- ALDH1A2-
	1.1	108	89	19	0	0.824074	0.175926	0
	1.2	142	113	27	2	0.795775	0.190141	0.0140845
	1.3	131	107	24	0	0.816794	0.183206	0
	1.4	146	117	28	1	0.80137	0.191781	0.00684932
	1.5	143	116	24	3	0.811189	0.167832	0.020979
	average	134	108.4	24.4	1.2	0.80984	0.181777	0.00838257
	2.1	177	156	17	4	0.881356	0.0960452	0.0225989
	2.2	168	141	26	1	0.839286	0.154762	0.00595238
	2.3	178	158	18	2	0.88764	0.101124	0.011236
	2.4	152	139	5	8	0.914474	0.0328947	0.0526316
	2.5	125	112	13	0	0.896	0.104	0
	average	160	141.2	15.8	3	0.883751	0.0977651	0.0184838
	3.1	154	122	30	2	0.792208	0.194805	0.012987
	3.2	148	115	29	4	0.777027	0.195946	0.027027
	3.3	130	109	18	3	0.838462	0.138462	0.0230769
	3.4	113	93	20	0	0.823009	0.176991	0
	3.5	130	109	20	1	0.838462	0.153846	0.00769231
	average	135	109.6	23.4	2	0.813833	0.17201	0.0141567
	4.1	83	53	30	0	0.638554	0.361446	0
	4.2	71	44	27	0	0.619718	0.380282	0
	4.3	66	37	29	0	0.560606	0.439394	0
	4.4	71	49	22	0	0.690141	0.309859	0
	4.5	65	41	24	0	0.630769	0.369231	0
	average	71.2	44.8	26.4	0	0.627958	0.372042	0
			total cell numbers			ratio of cell types
	average	total	ACTA2+	ALDH1A2+	ACTA2- ALDH1A2-	ACTA2+	ALDH1A2+	ACTA2- ALDH1A2-
	control	69.3833	60.3167	7.36667	1.7	0.868773	0.105563	0.0256635
	0.2 µM purmorphamine	63	57.12	3.56	2.32	0.901134	0.0596108	0.0392557
	2 µM purmorphamine	96.7556	82.3778	13.7556	0.622222	0.849905	0.143408	0.00668618
	10 µM purmorphamine	125.05	101	22.5	1.55	0.783846	0.205899	0.0102557
			total cell numbers			ratio of cell types
	standard deviation	total	ACTA2+	ALDH1A2+	ACTA2- ALDH1A2-	ACTA2+	ALDH1A2+	ACTA2- ALDH1A2-
	control	6.83307	7.97658	0.53929	1.07587	0.0331208	0.0154375	0.0184498
	0.2 µM purmorphamine	16.8274	18.2826	2.78352	2.09093	0.0591976	0.0439866	0.0357953
	2 µM purmorphamine	15.9221	15.5598	2.75305	0.20367	0.0355634	0.0347577	0.00232815
	10 µM purmorphamine	37.8613	40.4277	4.63753	1.26886	0.109327	0.116943	0.0079918
			Shapiro-Wilk	F-test	Mann-Whitney	Welch's correction t-test	unpaired t-test	normality	variance	statistical test used
	absolute	control	0.962	0.333			0.789	parametric	equal	two-sided unpaired t-test
	ACTA2+	0.2 µM	0.9488	ns			ns
	absolute	control	0.962	0.416			0.094	parametric	equal	two-sided unpaired t-test
	ACTA2+	2 µM	0.5518	ns			ns
	absolute	control	0.962	0.075			0.154	parametric	equal	two-sided unpaired t-test
	ACTA2+	10 µM	0.4341	ns			ns
	absolute	control	0.2665	0.073			0.063	parametric	equal	two-sided unpaired t-test
	ALDH1A2+	0.2 µM	0.1232	ns			ns
	absolute	control	0.2665	0.074			0.017	parametric	equal	two-sided unpaired t-test
	ALDH1A2+	2 µM	0.2318	ns			*
	absolute	control	0.2665	0.027		0.007		parametric	unequal	two-sided unpaired t-test with welch correction
	ALDH1A2+	10 µM	0.2622	*		**
	absolute	control	0.9231	0.44			0.657	parametric	equal	two-sided unpaired t-test
	ALDH1A2- ACTA2-	0.2 µM	0.6838	ns			ns
	absolute	control	0.9231	0.069			0.163	parametric	equal	two-sided unpaired t-test
	ALDH1A2- ACTA2-	2 µM	0.6369	ns			ns
	absolute	control	0.9231	0.888			0.876	parametric	equal	two-sided unpaired t-test
	ALDH1A2- ACTA2-	10 µM	0.9914	ns			ns
	total	control	0.9072	0.293			0.563	parametric	equal	two-sided unpaired t-test
		0.2 µM	0.901	ns			ns
	total	control	0.9072	0.311			0.052	parametric	equal	two-sided unpaired t-test
		2 µM	0.2365	ns			ns
	total	control	0.9072	0.063			0.057	parametric	equal	two-sided unpaired t-test
		10 µM	0.3009	ns			ns
	relative	control	0.5781	0.505			0.427	parametric	equal	two-sided unpaired t-test
	ACTA2+	0.2 µM	0.3945	ns			ns
	relative	control	0.5781	0.929			0.538	parametric	equal	two-sided unpaired t-test
	ACTA2+	2 µM	0.19	ns			ns
	relative	control	0.5781	0.17			0.258	parametric	equal	two-sided unpaired t-test
	ACTA2+	10 µM	0.2915	ns			ns
	relative	control	0.1325	0.225			0.14	parametric	equal	two-sided unpaired t-test
	ALDH1A2+	0.2 µM	0.5666	ns			ns
	relative	control	0.1325	0.33			0.16	parametric	equal	two-sided unpaired t-test
	ALDH1A2+	2 µM	0.3087	ns			ns
	relative	control	0.1325	0.034		0.184		parametric	unequal	two-sided unpaired t-test with welch correction
	ALDH1A2+	10 µM	0.3432	*		ns
	relative	control	0.9498	0.442			0.572	parametric	equal	two-sided unpaired t-test
	ALDH1A2- ACTA2-	0.2 µM	0.3498	ns			ns
	relative	control	0.9498	0.031		0.215		parametric	unequal	two-sided unpaired t-test with welch correction
	ALDH1A2- ACTA2-	2 µM	0.0761	*		ns
	relative	control	0.9498	0.206			0.187	parametric	equal	two-sided unpaired t-test
	ALDH1A2- ACTA2-	10 µM	0.8683	ns			ns
B
			total cell numbers		ratio of cell types
	control	total	ACTA2+	ACTA2- CDH1-	ACTA2+	ACTA2- CDH1-
	1.1	90	83	7	0.922222	0.0777778
	1.2	70	62	8	0.885714	0.114286
	1.3	68	59	9	0.867647	0.132353
	1.4	62	50	12	0.806452	0.193548
	1.5	60	52	8	0.866667	0.133333
	average	70	61.2	8.8	0.86974	0.13026
	2.1	54	51	3	0.944444	0.0555556
	2.2	56	54	2	0.964286	0.0357143
	2.3	65	52	13	0.8	0.2
	2.4	61	52	9	0.852459	0.147541
	2.5	57	38	19	0.666667	0.333333
	average	58.6	49.4	9.2	0.845571	0.154429
	3.1	74	62	12	0.837838	0.162162
	3.2	70	60	10	0.857143	0.142857
	3.3	76	68	8	0.894737	0.105263
	3.4	60	55	5	0.916667	0.0833333
	3.5	61	48	13	0.786885	0.213115
	average	58.6	49.4	9.2	0.845571	0.154429
			total cell numbers		ratio of cell types
	0.2 µM purmorphamine	total	ACTA2+	ACTA2- CDH1-	ACTA2+	ACTA2- CDH1-
	1.1	103	84	19	0.815534	0.184466
	1.2	81	65	16	0.802469	0.197531
	1.3	69	56	13	0.811594	0.188406
	1.4	69	51	18	0.73913	0.26087
	1.5	63	53	10	0.84127	0.15873
	average	77	61.8	15.2	0.802	0.198
	2.1	95	80	15	0.842105	0.157895
	2.2	112	101	11	0.901786	0.0982143
	2.3	116	98	18	0.844828	0.155172
	2.4	83	77	6	0.927711	0.0722892
	2.5	101	99	2	0.980198	0.019802
	average	101.4	91	10.4	0.899325	0.100675
	3.1	81	80	1	0.987654	0.0123457
	3.2	70	70	0	1	0
	3.3	78	76	2	0.974359	0.025641
	3.4	73	68	5	0.931507	0.0684932
	3.5	63	60	3	0.952381	0.047619
	average	73	70.8	2.2	0.96918	0.0308198
	4.1	71	60	11	0.84507	0.15493
	4.2	54	49	5	0.907407	0.0925926
	4.3	65	55	10	0.846154	0.153846
	4.4	63	51	12	0.809524	0.190476
	average	63.25	53.75	9.5	0.852039	0.147961
	5.1	48	43	5	0.895833	0.104167
	5.2	54	42	12	0.777778	0.222222
	5.3	39	36	3	0.923077	0.0769231
	5.4	46	41	5	0.891304	0.108696
	average	46.75	40.5	6.25	0.871998	0.128002
			total cell numbers		ratio of cell types
	2 µM purmorphamine	total	ACTA2+	ACTA2- CDH1-	ACTA2+	ACTA2- CDH1-
	1.1	102	85	17	0.833333	0.166667
	1.2	98	88	10	0.897959	0.102041
	1.3	107	99	8	0.925234	0.0747664
	1.4	86	82	4	0.953488	0.0465116
	1.5	82	79	3	0.963415	0.0365854
	average	95	86.6	8.4	0.914686	0.0853142
	2.1	132	117	15	0.886364	0.113636
	2.2	124	112	12	0.903226	0.0967742
	2.3	123	106	17	0.861789	0.138211
	2.4	128	113	15	0.882812	0.117188
	average	126.75	112	14.75	0.883548	0.116452
	3.1	109	90	19	0.825688	0.174312
	3.2	103	85	18	0.825243	0.174757
	3.3	104	95	9	0.913462	0.0865385
	average	105.333	90	15.3333	0.854797	0.145203
			total cell numbers		ratio of cell types
	10 µM purmorphamine	total	ACTA2+	ACTA2- CDH1-	ACTA2+	ACTA2- CDH1-
	1.1	124	116	8	0.935484	0.0645161
	1.2	142	120	22	0.84507	0.15493
	1.3	119	106	13	0.890756	0.109244
	1.4	110	92	18	0.836364	0.163636
	average	123.75	108.5	15.25	0.876919	0.123081
	2.1	159	149	10	0.937107	0.0628931
	2.2	177	165	12	0.932203	0.0677966
	2.3	139	129	10	0.928058	0.0719424
	2.4	144	139	5	0.965278	0.0347222
	2.5	115	103	12	0.895652	0.104348
	average	146.8	137	9.8	0.93166	0.0683404
	3.1	90	71	19	0.788889	0.211111
	3.2	77	66	11	0.857143	0.142857
	3.3	79	61	18	0.772152	0.227848
	3.4	73	58	15	0.794521	0.205479
	3.5	55	46	9	0.836364	0.163636
	average	74.8	60.4	14.4	0.809814	0.190186
	4.1	145	129	16	0.889655	0.110345
	4.2	125	115	10	0.92	0.08
	4.3	138	131	7	0.949275	0.0507246
	4.4	138	131	7	0.949275	0.0507246
	4.5	114	109	5	0.95614	0.0438596
	average	132	123	9	0.932869	0.0671308
			total cell numbers		ratio of cell types
	average	total	ACTA2+	ACTA2- CDH1-	ACTA2+	ACTA2- CDH1-
	control	65.6	56.4	9.2	0.857988	0.142012
	0.2 µM purmorphamine	72.28	63.57	8.71	0.878908	0.121092
	2 µM purmorphamine	109.028	96.2	12.8278	0.884344	0.115656
	10 µM purmorphamine	119.338	107.225	12.1125	0.887815	0.112185
			total cell numbers		ratio of cell types
	standard deviation	total	ACTA2+	ACTA2- CDH1-	ACTA2+	ACTA2- CDH1-
	control	6.12862	6.2	0.4	0.0120983	0.0120983
	0.2 µM purmorphamine	20.0256	18.9504	4.8485	0.0617466	0.0617466
	2 µM purmorphamine	16.1942	13.7884	3.84564	0.0299521	0.0299521
	10 µM purmorphamine	31.1854	33.3147	3.16817	0.0581813	0.0581813
			Shapiro-Wilk	F-test	Mann-Whitney	Welch's correction t-test	unpaired t-test	normality	variance	statistical test used
	absolute	control	0.4034	0.198			0.559	parametric	equal	two-sided unpaired t-test
	ACTA2+	1 µm	0.9736	ns			ns
	absolute	control		0.336			0.01	nonparametric	equal	Mann-Whitney test
	ACTA2+	5 µm	0.2361	ns			*
	absolute	control		0.067			0.051	parametric	equal	two-sided unpaired t-test
	ACTA2+	10 µM	0.4844	ns			ns
	absolute	control	>0.9999	0.014		0.833		parametric	unequal	two-sided unpaired t-test with welch correction
	CDH1- ACTA2-	1 µm	0.9749	*		ns
	absolute	control		0.021		0.243		parametric	unequal	two-sided unpaired t-test with welch correction
	CDH1- ACTA2-	5 µm	0.145	*		ns
	absolute	control		0.031		0.163		parametric	unequal	two-sided unpaired t-test with welch correction
	CDH1- ACTA2-	10 µM	0.2277	*		ns
	total	control	0.2815	0.175			0.604	parametric	equal	two-sided unpaired t-test
		1 µm	0.9327	ns			ns
	total	control		0.251			0.012	parametric	equal	two-sided unpaired t-test
		5 µm	0.6202	ns			*
	total	control		0.075			0.035	parametric	equal	two-sided unpaired t-test
		10 µM	0.3669	ns			*
	relative	control	0.909	0.075			0.594	parametric	equal	two-sided unpaired t-test
	ACTA2+	1 µm	0.9568	ns			ns
	relative	control		0.281			0.23	parametric	equal	two-sided unpaired t-test
	ACTA2+	5 µm	0.956	ns			ns
	relative	control		0.083			0.432	parametric	equal	two-sided unpaired t-test
	ACTA2+	10 µM	0.2753	ns			ns
	relative	control	0.909	0.075			0.594	parametric	equal	two-sided unpaired t-test
	CDH1- ACTA2-	1 µm	0.9568	ns			ns
	relative	control		0.281			0.23	parametric	equal	two-sided unpaired t-test
	CDH1- ACTA2-	5 µm	0.956	ns			ns
	relative	control		0.083			0.432	parametric	equal	two-sided unpaired t-test
	CDH1- ACTA2-	10 µM	0.2753	ns			ns
