# Supplementary material for: Interplay of SHH, WNT and BMP4 signaling regulates the development of the lamina propria in the murine ureter
Source: Development. 2025 Feb 6;152(3):DEV204214. doi: 10.1242/dev.204214 (PMC11829765; doi:10.1242/dev.204214)
Supplement: Table S4. — Ureters were explanted at E12.5 and cultured for 2 days without IWP-2 and for a further 6 days with increasing concentrations of IWP-2. (A) Cultures were then processed for expression of the smooth muscle cell (SMC) marker ACTA2 and the lamina propria (LP) marker ALDH1A2, and the total number of cells and the ratio of ACTA2+ALDH1A2- SMCs, ACTA2-ALDH1A2+ LP fibrocytes, and ACTA2-ALDH1A2- “undifferentiated” LP cells were determined. (B) Cultures were additionally stained for the SMC marker ACTA2 and the urothelial marker CDH1 and the total number of cells and the ratio of ACTA2+CDH1- SMCs and ACTA2-CDH1- LP cells were determined. [file develop-152-204214-TableS4.xlsx]

## Sheet: Table S4
A
			total cell number			ratio of cell types
	control	total	ACTA2+	ALDH1A2+	ACTA2- ALDH1A2-	ACTA2+	ALDH1A2+	ACTA2- ALDH1A2-
	1.1	56	42	14	0	0.75	0.25	0
	1.2	52	39	13	0	0.75	0.25	0
	1.3	59	49	8	2	0.830508	0.135593	0.0338983
	1.4	59	48	11	0	0.813559	0.186441	0
	1.5	65	47	18	0	0.723077	0.276923	0
	average	58.2	45	12.8	0.4	0.773429	0.219791	0.00677966
	2.1	95	78	17	0	0.821053	0.178947	0
	2.2	95	72	23	0	0.757895	0.242105	0
	average	95	75	20	0	0.789474	0.210526	0
	3.1	52	38	10	4	0.730769	0.192308	0.0769231
	3.2	47	25	17	5	0.531915	0.361702	0.106383
	3.3	42	24	12	6	0.571429	0.285714	0.142857
	3.4	33	21	4	8	0.636364	0.121212	0.242424
	3.5	30	18	7	5	0.6	0.233333	0.166667
	average	40.8	25.2	10	5.6	0.614095	0.238854	0.147051
	4.1	34	28	6	0	0.823529	0.176471	0
	4.2	40	34	6	0	0.85	0.15	0
	4.3	27	24	3	0	0.888889	0.111111	0
	average	33.6667	28.6667	5	0	0.854139	0.145861	0
			total cell number			ratio of cell types
	0.1 µM IWP-2	total	ACTA2+	ALDH1A2+	ACTA2- ALDH1A2-	ACTA2+	ALDH1A2+	ACTA2- ALDH1A2-
	1.1	83	62	14	7	0.746988	0.168675	0.0843373
	1.2	95	75	15	5	0.789474	0.157895	0.0526316
	1.3	117	87	26	4	0.74359	0.222222	0.034188
	1.4	103	80	21	2	0.776699	0.203883	0.0194175
	average	99.5	76	19	4.5	0.764188	0.188169	0.0476436
	2.1	66	47	15	4	0.712121	0.227273	0.0606061
	2.2	67	48	8	11	0.716418	0.119403	0.164179
	2.3	68	46	11	11	0.676471	0.161765	0.161765
	2.4	79	58	17	4	0.734177	0.21519	0.0506329
	average	70	49.75	12.75	7.5	0.709797	0.180908	0.109296
	3.1	32	17	4	11	0.53125	0.125	0.34375
	3.2	28	6	14	8	0.214286	0.5	0.285714
	3.3	41	5	28	8	0.121951	0.682927	0.195122
	3.4	22	4	15	3	0.181818	0.681818	0.136364
	average	30.75	8	15.25	7.5	0.262326	0.497436	0.240237
	4.1	55	40	15	0	0.727273	0.272727	0
	4.2	54	47	7	0	0.87037	0.12963	0
	4.3	51	36	14	1	0.705882	0.27451	0.0196078
	4.4	55	40	15	0	0.727273	0.272727	0
	average	53.75	40.75	12.75	0.25	0.7577	0.237398	0.00490196
	5.1	46	38	8	0	0.826087	0.173913	0
	5.2	59	46	13	0	0.779661	0.220339	0
	5.3	51	42	9	0	0.823529	0.176471	0
	5.4	48	43	5	0	0.895833	0.104167	0
	5.5	57	50	7	0	0.877193	0.122807	0
	average	52.2	43.8	8.4	0	0.7577	0.237398	0.00490196
			total cell number			ratio of cell types
	1 µM IWP-2	total	ACTA2+	ALDH1A2+	ACTA2- ALDH1A2-	ACTA2+	ALDH1A2+	ACTA2- ALDH1A2-
	1.1	67	61	0	6	0.910448	0	0.0895522
	1.2	68	64	0	4	0.941176	0	0.0588235
	1.3	77	71	0	6	0.922078	0	0.0779221
	1.4	60	52	0	8	0.866667	0	0.133333
	1.5	60	56	0	4	0.933333	0	0.0666667
	average	66.4	60.8	0	5.6	0.91474	0	0.0852596
	2.1	46	42	0	4	0.913043	0	0.0869565
	2.2	39	37	0	2	0.948718	0	0.0512821
	2.3	73	69	0	4	0.945205	0	0.0547945
	average	52.6667	49.3333	0	3.33333	0.935656	0	0.0643444
	3.1	67	64	0	3	0.955224	0	0.0447761
	3.2	63	57	0	6	0.904762	0	0.0952381
	3.3	72	70	0	2	0.972222	0	0.0277778
	average	67.3333	63.6667	0	3.66667	0.944069	0	0.0559307
	4.1	46	44	0	2	0.956522	0	0.0434783
	4.2	61	56	1	4	0.918033	0.0163934	0.0655738
	4.3	64	64	0	0	1	0	0
	4.4	69	61	0	8	0.884058	0	0.115942
	4.5	53	46	0	7	0.867925	0	0.132075
	average	58.6	54.2	0.2	4.2	0.925307	0.00327869	0.0714139
	5.1	49	45	0	4	0.918367	0	0.0816327
	5.2	36	36	0	0	1	0	0
	5.3	41	38	0	3	0.926829	0	0.0731707
	5.4	45	44	0	1	0.977778	0	0.0222222
	5.5	77	43	0	34	0.558442	0	0.441558
	average	49.6	41.2	0	8.4	0.876283	0	0.123717
			total cell number			ratio of cell types
	5 µM IWP-2	total	ACTA2+	ALDH1A2+	ACTA2- ALDH1A2-	ACTA2+	ALDH1A2+	ACTA2- ALDH1A2-
	1.1	60	35	0	25	0.583333	0	0.416667
	1.2	61	39	0	22	0.639344	0	0.360656
	1.3	67	46	0	21	0.686567	0	0.313433
	1.4	69	47	2	20	0.681159	0.0289855	0.289855
	1.5	53	38	2	13	0.716981	0.0377358	0.245283
	average	62	41	0.8	20.2	0.661477	0.0133443	0.325179
	2.1	44	40	0	4	0.909091	0	0.0909091
	2.2	70	59	0	11	0.842857	0	0.157143
	average	57	49.5	0	7.5	0.875974	0	0.124026
	3.1	81	70	0	11	0.864198	0	0.135802
	3.2	66	54	0	12	0.818182	0	0.181818
	3.3	64	52	0	12	0.8125	0	0.1875
	3.4	43	17	0	26	0.395349	0	0.604651
	3.5	31	10	0	21	0.322581	0	0.677419
	average	57	40.6	0	16.4	0.642562	0	0.357438
	4.1	35	21	0	14	0.6	0	0.4
	4.2	50	26	0	24	0.52	0	0.48
	4.3	34	24	0	10	0.705882	0	0.294118
	average	39.6667	23.6667	0	16	0.608627	0	0.391373
	5.1	37	14	0	23	0.378378	0	0.621622
	5.2	38	0	0	38	0	0	1
	5.3	33	0	0	33	0	0	1
	5.4	41	0	0	41	0	0	1
	average	37.25	3.5	0	33.75	0.0945946	0	0.905405
			total cell number			ratio of cell types
	10 µM IWP-2	total	ACTA2+	ALDH1A2+	ACTA2- ALDH1A2-	ACTA2+	ALDH1A2+	ACTA2- ALDH1A2-
	1.1	42	10	0	32	0.238095	0	0.761905
	1.2	54	11	0	43	0.203704	0	0.796296
	1.3	48	12	0	36	0.25	0	0.75
	1.4	48	10	0	38	0.208333	0	0.791667
	1.5	53	5	0	48	0.0943396	0	0.90566
	average	49	9.6	0	39.4	0.198894	0	0.801106
	2.1	30	1	0	29	0.0333333	0	0.966667
	2.2	43	0	0	43	0	0	1
	2.3	38	0	0	38	0	0	1
	2.4	35	0	0	35	0	0	1
	average	36.5	0.25	0	36.25	0.00833333	0	0.991667
	3.1	53	3	0	50	0.0566038	0	0.943396
	3.2	51	6	0	45	0.117647	0	0.882353
	3.3	50	6	0	44	0.12	0	0.88
	3.4	84	5	1	78	0.0595238	0.0119048	0.928571
	3.5	71	3	2	66	0.0422535	0.028169	0.929577
	average	61.8	4.6	0.6	56.6	0.0792056	0.00801476	0.91278
	4.1	61	31	0	30	0.508197	0	0.491803
	4.2	38	11	0	27	0.289474	0	0.710526
	4.3	46	8	0	38	0.173913	0	0.826087
	4.4	48	9	0	39	0.1875	0	0.8125
	4.5	43	22	0	21	0.511628	0	0.488372
	average	47.2	16.2	0	31	0.334142	0	0.665858
	5.1	28	0	0	28	0	0	1
	5.2	28	0	0	28	0	0	1
	5.3	28	0	0	28	0	0	1
	5.4	7	0	0	7	0	0	1
	average	22.75	0	0	22.75	0	0	1
			total cell number			ratio of cell types
	average	total	ACTA2+	ALDH1A2+	ACTA2- ALDH1A2-	ACTA2+	ALDH1A2+	ACTA2- ALDH1A2-
	control	56.9167	43.4667	11.95	1.5	0.757784	0.203758	0.0384576
	0.1 µM	61.24	43.66	13.63	3.95	0.666894	0.25269	0.0804157
	1 µM	58.92	53.84	0.04	5.04	0.919211	0.000655738	0.0801331
	5 µM	50.5833	31.6533	0.16	18.77	0.576647	0.00266885	0.420684
	10 µM	43.45	6.13	0.12	37.2	0.124115	0.00160295	0.874282
			total cell number			ratio of cell types
	standard deviation	total	ACTA2+	ALDH1A2+	ACTA2- ALDH1A2-	ACTA2+	ALDH1A2+	ACTA2- ALDH1A2-
	control	27.4001	22.726	6.26179	2.73983	0.101947	0.0403597	0.072466
	0.1 µM	25.5344	24.3058	3.88468	3.70135	0.230951	0.139756	0.099524
	1 µM	7.9499	9.01685	0.0894427	2.06806	0.0264022	0.00146627	0.0266312
	5 µM	11.2876	18.3187	0.357771	9.57533	0.289195	0.00596774	0.290233
	10 µM	14.6491	6.85452	0.268328	12.5434	0.141889	0.00358431	0.141299
			Shapiro-Wilk	F-test	Mann-Whitney	Welch's correction t-test	unpaired t-test	normality	variance	statistical test used
	absolute	control	0.3422	0.95			0.991	parametric	equal	two-sided unpaired t-test
	ACTA2+	0.1 µM	0.7335				ns
	absolute	control	0.3422	0.106			0.376	parametric	equal	two-sided unpaired t-test
	ACTA2+	1 µM	0.8309				ns
	absolute	control	0.3422	0.669			0.415	parametric	equal	two-sided unpaired t-test
	ACTA2+	5 µM	0.4098				ns
	absolute	control	0.3422	0.042			0.042	parametric	unequal	two-sided unpaired t-test with welsh correlation
	ACTA2+	10 µM	0.4241	*			*
	absolute	control	0.9413	0.379			0.635	parametric	equal	two-sided unpaired t-test
	ALDH1A2+	0.1 µM	0.8698				ns
	absolute	control	0.9413		0.016			nonparametric	unequal	two-sided Mann-Whitney
	ALDH1A2+	1 µM	0.0001		*
	absolute	control	0.9413		0.016			nonparametric	unequal	two-sided Mann-Whitney
	ALDH1A2+	5 µM	0.0001		*
	absolute	control	0.9413		0.016			nonparametric	unequal	two-sided Mann-Whitney
	ALDH1A2+	10 µM	0.0001		*
	absolute	control	0.0068		0.333			nonparametric	equal	two-sided Mann-Whitney
	ALDH1A2- ACTA2-	0.1 µM	0.1336		ns
	absolute	control	0.0068		0.135			nonparametric	equal	two-sided Mann-Whitney
	ALDH1A2- ACTA2-	1 µM	0.2258		ns
	absolute	control	0.0068		0.016			nonparametric	equal	two-sided Mann-Whitney
	ALDH1A2- ACTA2-	5 µM	0.5911		*
	absolute	control	0.0068		0.016			nonparametric	equal	two-sided Mann-Whitney
	ALDH1A2- ACTA2-	10 µM	0.7781		*
	total	control	0.4357	0.861			0.814	parametric	equal	two-sided unpaired t-test
		0.1 µM	0.7954	ns			ns
	total	control	0.4357	0.037			0.556	parametric	unequal	two-sided unpaired t-test welch correlation
		1 µM	0.4213	*			ns
	total	control	0.4357	0.12			0.649	parametric	equal	two-sided unpaired t-test
		5 µM	0.1525	ns			ns
	total	control	0.4357	0.258			0.373	parametric	equal	two-sided unpaired t-test
		10 µM	0.9225	ns			ns
	relative	control	0.4378		0.413			nonparametric	equal	two-sided Mann-Whitney
	ACTA2+	0.1 µM	0.0294		ns
	relative	control	0.4378	0.025			0.047	parametric	unequal	two-sided unpaired t-test with welch correlation
	ACTA2+	1 µM	0.4112	*			*
	relative	control	0.4378	0.118			0.276	parametric	equal	two-sided unpaired t-test
	ACTA2+	5 µM	0.1831	ns			ns
	relative	control	0.4378	0.614			<.001	parametric	equal	two-sided unpaired t-test
	ACTA2+	10 µM	0.3694	ns			***
								parametric	equal	two-sided unpaired t-test
	relative	control	0.3246		>0.999			nonparametric	equal	two-sided Mann-Whitney
	ALDH1A2+	0.1 µM	0.0389		ns
	relative	control	0.3246		0.016			nonparametric	equal	two-sided Mann-Whitney
	ALDH1A2+	1 µM	0.0001		*
	relative	control	0.3246		0.016			nonparametric	unequal	two-sided Mann-Whitney
	ALDH1A2+	5 µM	0.0001		*
	relative	control	0.3246		0.016			nonparametric	unequal	two-sided Mann-Whitney
	ALDH1A2+	10 µM	0.0001		*
	relative	control	0.0039		0.563			nonparametric	equal	two-sided Mann-Whitney
	ALDH1A2- ACTA2-	0.1 µM	0.1561		ns
	relative	control	0.0039		0.262			nonparametric	equal	two-sided unpaired t-test
	ALDH1A2- ACTA2-	1 µM	0.3318		ns
	relative	control	0.0039		0.032			nonparametric	equal	two-sided unpaired t-test
	ALDH1A2- ACTA2-	5 µM	0.196		*
	relative	control	0.0039		0.016			nonparametric	equal	two-sided unpaired t-test
	ALDH1A2- ACTA2-	10 µM	0.4092		*
B
			total cell number		ratio of cell types
	control	total	ACTA2+	CDH1- ACTA2-	ACTA2+	CDH1- ACTA2-
	1.1	56	47	9	0.839286	0.160714
	1.2	83	54	29	0.650602	0.349398
	1.3	71	44	27	0.619718	0.380282
	1.4	74	56	18	0.756757	0.243243
	1.5	43	30	13	0.697674	0.302326
	average	65.4	46.2	19.2	0.712808	0.287192
	2.1	80	71	9	0.8875	0.1125
	2.2	80	69	11	0.8625	0.1375
	2.3	70	57	13	0.814286	0.185714
	2.4	87	77	10	0.885057	0.114943
	2.5	88	70	18	0.795455	0.204545
	average	81	68.8	12.2	0.84896	0.15104
	3.1	36	30	6	0.833333	0.166667
	3.2	30	25	5	0.833333	0.166667
	3.3	42	26	16	0.619048	0.380952
	3.4	50	22	28	0.44	0.56
	average	39.5	25.75	13.75	0.681429	0.318571
	4.1	147	108	39	0.734694	0.265306
	4.2	115	83	32	0.721739	0.278261
	4.3	118	86	32	0.728814	0.271186
	average	126.667	92.3333	34.3333	0.728416	0.271584
	5.1	49	35	14	0.714286	0.285714
	5.2	50	40	10	0.8	0.2
	5.3	48	38	10	0.791667	0.208333
	5.4	55	44	11	0.8	0.2
	average	50.5	39.25	11.25	0.776488	0.223512
			total cell number		ratio of cell types
	0.1 µM IWP2	total	ACTA2+	CDH1- ACTA2-	ACTA2+	CDH1- ACTA2-
	1.1	85	70	15	0.823529	0.176471
	1.2	80	59	21	0.7375	0.2625
	1.3	70	57	13	0.814286	0.185714
	1.4	71	59	12	0.830986	0.169014
	1.5	91	69	22	0.758242	0.241758
	average	79.4	62.8	16.6	0.792909	0.207091
	2.1	74	23	51	0.310811	0.689189
	2.2	61	10	51	0.163934	0.836066
	2.3	37	12	25	0.324324	0.675676
	2.4	42	11	31	0.261905	0.738095
	average	53.5	14	39.5	0.265244	0.734756
	3.1	56	47	9	0.839286	0.160714
	3.2	40	30	10	0.75	0.25
	3.3	42	37	5	0.880952	0.119048
	average	46	38	8	0.823413	0.176587
	4.1	48	41	7	0.854167	0.145833
	4.2	56	44	12	0.785714	0.214286
	4.3	52	41	11	0.788462	0.211538
	4.4	65	49	16	0.753846	0.246154
	4.5	57	45	12	0.789474	0.210526
	average	55.6	44	11.6	0.794332	0.205668
	5.1	50	41	9	0.82	0.18
	5.2	49	43	6	0.877551	0.122449
	5.3	52	46	6	0.884615	0.115385
	5.4	55	48	7	0.872727	0.127273
	5.5	54	43	11	0.796296	0.203704
	average	52	44.2	7.8	0.850238	0.149762
			total cell number		ratio of cell types
	1 µM IWP-2	total	ACTA2+	CDH1- ACTA2-	ACTA2+	CDH1- ACTA2-
	1.1	55	43	12	0.781818	0.218182
	1.2	58	45	13	0.775862	0.224138
	1.3	54	49	5	0.907407	0.0925926
	1.4	75	55	20	0.733333	0.266667
	1.5	64	52	12	0.8125	0.1875
	average	61.2	48.8	12.4	0.802184	0.197816
	2.1	56	56	0	1	0
	2.2	48	36	12	0.75	0.25
	2.3	59	47	12	0.79661	0.20339
	2.4	42	42	0	1	0
	average	51.25	45.25	6	0.886653	0.113347
	3.1	52	43	9	0.826923	0.173077
	3.2	58	44	14	0.758621	0.241379
	3.3	63	49	14	0.777778	0.222222
	average	57.6667	45.3333	12.3333	0.787774	0.212226
	4.1	67	57	10	0.850746	0.149254
	4.2	55	44	11	0.8	0.2
	4.3	67	55	12	0.820896	0.179104
	4.4	51	40	11	0.784314	0.215686
	4.5	53	46	7	0.867925	0.132075
	average	58.6	48.4	10.2	0.824776	0.175224
	5.1	57	49	8	0.859649	0.140351
	5.2	37	37	0	1	0
	5.3	39	33	6	0.846154	0.153846
	5.4	46	39	7	0.847826	0.152174
	5.5	42	40	2	0.952381	0.047619
	average	44.2	39.6	4.6	0.901202	0.098798
			total cell number		ratio of cell types
	5 µM IWP2	total	ACTA2+	CDH1- ACTA2-	ACTA2+	CDH1- ACTA2-
	1.1	63	39	24	0.619048	0.380952
	1.2	66	48	18	0.727273	0.272727
	1.3	45	25	20	0.555556	0.444444
	1.4	53	32	21	0.603774	0.396226
	average	56.75	36	20.75	0.626412	0.373588
	2.1	44	35	9	0.795455	0.204545
	2.2	61	52	9	0.852459	0.147541
	2.3	57	47	10	0.824561	0.175439
	2.4	53	38	15	0.716981	0.283019
	2.5	51	37	14	0.72549	0.27451
	average	53.2	41.8	11.4	0.782989	0.217011
	3.1	45	33	12	0.733333	0.266667
	3.2	41	34	7	0.829268	0.170732
	3.3	45	33	12	0.733333	0.266667
	3.4	49	32	17	0.653061	0.346939
	3.5	44	23	21	0.522727	0.477273
	average	44.8	31	13.8	0.694345	0.305655
	4.1	41	16	25	0.390244	0.609756
	4.2	44	26	18	0.590909	0.409091
	4.3	54	23	31	0.425926	0.574074
	4.4	53	11	42	0.207547	0.792453
	4.5	44	23	21	0.522727	0.477273
	average	47.2	19.8	27.4	0.427471	0.572529
	5.1	26	7	19	0.269231	0.730769
	5.2	29	0	29	0	1
	5.3	24	0	24	0	1
	5.4	35	2	33	0.0571429	0.942857
	average	28.5	2.25	26.25	0.0815934	0.918407
			total cell number		ratio of cell types
	10 µM IWP-2	total	ACTA2+	CDH1- ACTA2-	ACTA2+	CDH1- ACTA2-
	1.1	56	16	40	0.285714	0.714286
	1.2	59	10	49	0.169492	0.830508
	1.3	48	10	38	0.208333	0.791667
	1.4	45	3	42	0.0666667	0.933333
	average	52	9.75	42.25	0.182551	0.817449
	2.1	35	0	35	0	1
	2.2	47	1	46	0.0212766	0.978723
	2.3	41	0	41	0	1
	2.4	36	0	36	0	1
	2.5	45	0	45	0	1
	average	40.8	0.2	40.6	0.00425532	0.995745
	3.1	63	11	52	0.174603	0.825397
	3.2	70	4	66	0.0571429	0.942857
	3.3	61	11	50	0.180328	0.819672
	3.4	59	8	51	0.135593	0.864407
	3.5	59	2	57	0.0338983	0.966102
	average	62.4	7.2	55.2	0.116313	0.883687
	4.1	49	19	30	0.387755	0.612245
	4.2	47	10	37	0.212766	0.787234
	4.3	32	6	26	0.1875	0.8125
	4.4	40	12	28	0.3	0.7
	4.5	32	11	21	0.34375	0.65625
	average	40	11.6	28.4	0.286354	0.713646
	5.1	24	0	24	0	1
	5.2	39	0	39	0	1
	average	31.5	0	31.5	0	1
			total cell number		ratio of cell types
	average	total	ACTA2+	CDH1- ACTA2-	ACTA2+	CDH1- ACTA2-
	control	72.6133	54.4667	18.1467	0.74962	0.25038
	0.1 µM IWP-2	57.3	40.6	16.7	0.705227	0.294773
	1 µM IWP-2	54.5833	45.4767	9.10667	0.840518	0.159482
	5 µM IWP-2	46.09	26.17	19.92	0.522562	0.477438
	10 µM IWP-2	45.34	5.75	39.59	0.117895	0.882105
			total cell number		ratio of cell types
	standard deviation	total	ACTA2+	CDH1- ACTA2-	ACTA2+	CDH1- ACTA2-
	control	34.0207	26.2862	9.5574	0.0652784	0.0652784
	0.1 µM IWP-2	12.86	17.5476	13.2359	0.247088	0.247088
	1 µM IWP-2	6.86195	3.68095	3.61988	0.0507695	0.0507695
	5 µM IWP-2	10.9143	15.6285	7.18945	0.279111	0.279111
	10 µM IWP-2	12.0007	5.38957	10.517	0.121835	0.121835
			Shapiro-Wilk	F-test	Mann-Whitney	welch's correction t-test	unpaired t-test	normality	variance	statistical test used
	absolute	control	0.7755	0.453			0.355	parametric	equal	two-sided unpaired t-test
	ACTA2+	0.1 µM	0.629	ns			ns
	absolute	control	0.7755	0.002			0.49	parametric	unequal	two-sided unpaired t-test with welsh correction
	ACTA2+	1 µM	0.275	**			ns
	absolute	control	0.7755	0.338			0.072	parametric	equal	two-sided unpaired t-test
	ACTA2+	5 µM	0.619	ns			ns
	absolute	control	0.7755	0.01			0.013	parametric	unequal	two-sided unpaired t-test with welsh correction
	ACTA2+	10 µM	0.24	**			*
	absolute	control	0.0722		0.548			nonparametric	equal	two-sided Mann-Whitney
	CDH1- ACTA2-	0.1 µM	0.0403		ns
	absolute	control	0.0722	0.087			0.083	parametric	equal	two-sided unpaired t-test
	CDH1- ACTA2-	1 µM	0.2273	ns			ns
	absolute	control	0.0722	0.595			0.749	parametric	equal	two-sided unpaired t-test
	CDH1- ACTA2-	5 µM	0.4085	ns			ns
	absolute	control	0.0722	0.857			0.01	parametric	equal	two-sided unpaired t-test
	CDH1- ACTA2-	10 µM	0.6749	ns			**
	total	control	0.5359	0.086			0.374	parametric	equal	two-sided unpaired t-test
		0.1 µM	0.088	ns			ns
	total	control	0.5359	0.009			0.548	parametric	unequal	two-sided unpaired t-test with welsh correction
		1 µM	0.452	**			ns
	total	control	0.5359	0.049			0.16	parametric	unequal	two-sided unpaired t-test with welsh correction
		5 µM	0.4573	*			ns
	total	control	0.5359	0.068			0.129	parametric	equal	two-sided unpaired t-test
		10 µM	0.7603	ns			ns
	relative	control	0.6805		0.421			nonparametric	equal	two-sided Mann-Whitney
	ACTA2+	0.1 µM	0.0022		ns
	relative	control	0.6805	0.638			0.039	parametric	equal	two-sided unpaired t-test
	ACTA2+	1 µM	0.3556	ns			*
	relative	control	0.6805	0.016			0.144	parametric	unequal	two-sided unpaired t-test with welsh correction
	ACTA2+	5 µM	0.4292	*			ns
	relative	control	0.6805	0.254			<.001	parametric	equal	two-sided unpaired t-test
	ACTA2+	10 µM	0.5117	ns			***
	relative	control	0.6805		0.421			nonparametric	equal	two-sided Mann-Whitney
	CDH1- ACTA2-	0.1 µM	0.0022		ns
	relative	control	0.6805	0.638			0.039	parametric	equal	two-sided unpaired t-test
	CDH1- ACTA2-	1 µM	0.3556	ns			*
	relative	control	0.6805	0.016			0.144	parametric	unequal	two-sided unpaired t-test with welsh correction
	CDH1- ACTA2-	5 µM	0.4292	*			ns
	relative	control	0.6805	0.254			<.001	parametric	equal	two-sided unpaired t-test
	CDH1- ACTA2-	10 µM	0.5117	ns			***
