# Supplementary material for: Interplay of SHH, WNT and BMP4 signaling regulates the development of the lamina propria in the murine ureter
Source: Development. 2025 Feb 6;152(3):DEV204214. doi: 10.1242/dev.204214 (PMC11829765; doi:10.1242/dev.204214)
Supplement: Table S5. — Ureters were explanted at E12.5 and cultured for 2 days without BIO and for a further 6 days with increasing concentrations of BIO. (A) Cultures were then processed for expression of the smooth muscle cell (SMC) marker ACTA2 and the lamina propria (LP) marker ALDH1A2, and the total number of cells and the ratio of ACTA2+ALDH1A2- SMCs, ACTA2-ALDH1A2+ LP fibrocytes, and ACTA2-ALDH1A2- “undifferentiated” LP cells were determined. (B) Cultures were additionally stained for the SMC marker ACTA2 and the urothelial marker CDH1 and the total number of cells and the ratio of ACTA2+CDH1- SMCs and ACTA2- CDH1- LP cells were determined. [file develop-152-204214-TableS5.xlsx]

## Sheet: Table S5
A
			total cell number			ratio of cell types
	control	total	ACTA2+	ALDH1A2+	ACTA2- ALDH1A2-	ACTA2+	ALDH1A2+	ACTA2- ALDH1A2-
	1.1	54	35	19	0	0.648148	0.351852	0
	1.2	47	28	15	4	0.595745	0.319149	0.0851064
	average	50.5	31.5	17	2	0.621946	0.3355	0.0425532
	2.1	81	46	31	4	0.567901	0.382716	0.0493827
	2.2	81	44	34	3	0.54321	0.419753	0.037037
	2.3	73	39	31	3	0.534247	0.424658	0.0410959
	2.4	58	38	20	0	0.655172	0.344828	0
	2.5	50	25	23	2	0.5	0.46	0.04
	average	68.6	38.4	27.8	2.4	0.560106	0.406391	0.0335031
	3.1	50	31	19	0	0.62	0.38	0
	3.2	97	70	27	0	0.721649	0.278351	0
	3.3	96	67	28	1	0.697917	0.291667	0.0104167
	3.4	68	47	19	2	0.691176	0.279412	0.0294118
	3.5	64	43	19	2	0.671875	0.296875	0.03125
	average	75	51.6	22.4	1	0.680524	0.305261	0.0142157
	4.1	75	55	16	4	0.733333	0.213333	0.0533333
	4.2	61	34	25	2	0.557377	0.409836	0.0327869
	4.3	34	17	14	3	0.5	0.411765	0.0882353
	4.4	50	24	24	2	0.48	0.48	0.04
	average	55	32.5	19.75	2.75	0.567678	0.378734	0.0535889
	5.1	74	59	13	2	0.797297	0.175676	0.027027
	5.2	83	59	22	2	0.710843	0.26506	0.0240964
	5.3	91	73	18	0	0.802198	0.197802	0
	5.4	68	51	17	0	0.75	0.25	0
	5.5	69	49	18	2	0.710145	0.26087	0.0289855
	average	77	58.2	17.6	1.2	0.754097	0.229882	0.0160218
			total cell number			ratio of cell types
	1 µM BIO	total	ACTA2+	ALDH1A2+	ACTA2- ALDH1A2-	ACTA2+	ALDH1A2+	ACTA2- ALDH1A2-
	1.1	46	24	20	2	0.521739	0.434783	0.0434783
	1.2	58	37	15	6	0.637931	0.258621	0.103448
	1.3	49	20	25	4	0.408163	0.510204	0.0816327
	1.4	33	2	23	8	0.0606061	0.69697	0.242424
	1.5	28	0	25	3	0	0.892857	0.107143
	average	42.8	16.6	21.6	4.6	0.325688	0.558687	0.115625
	2.1	41	21	15	5	0.512195	0.365854	0.121951
	2.2	31	17	14	0	0.548387	0.451613	0
	2.3	43	20	16	7	0.465116	0.372093	0.162791
	2.4	37	16	18	3	0.432432	0.486486	0.0810811
	average	38	18.5	15.75	3.75	0.489533	0.419012	0.0914557
	3.1	53	42	11	0	0.792453	0.207547	0
	3.2	57	38	16	3	0.666667	0.280702	0.0526316
	3.3	51	34	13	4	0.666667	0.254902	0.0784314
	3.4	47	25	19	3	0.531915	0.404255	0.0638298
	average	52	34.75	14.75	2.5	0.664425	0.286852	0.0487232
	4.1	60	46	14	0	0.766667	0.233333	0
	4.2	73	46	22	5	0.630137	0.30137	0.0684932
	4.3	63	42	21	0	0.666667	0.333333	0
	4.4	48	37	10	1	0.770833	0.208333	0.0208333
	4.5	58	38	20	0	0.655172	0.344828	0
	average	60.4	41.8	17.4	1.2	0.697895	0.284239	0.0178653
	5.1	65	39	22	4	0.6	0.338462	0.0615385
	5.2	62	38	20	4	0.612903	0.322581	0.0645161
	5.3	51	31	20	0	0.607843	0.392157	0
	5.4	54	33	21	0	0.611111	0.388889	0
	5.5	49	27	22	0	0.55102	0.44898	0
	average	56.2	33.6	21	1.6	0.596576	0.378214	0.0252109
			total cell number			ratio of cell types
	5 µM BIO	total	ACTA2+	ALDH1A2+	ACTA2- ALDH1A2-	ACTA2+	ALDH1A2+	ACTA2- ALDH1A2-
	1.1	62	31	30	1	0.5	0.483871	0.016129
	1.2	46	28	18	0	0.608696	0.391304	0
	1.3	47	15	23	9	0.319149	0.489362	0.191489
	1.4	48	8	28	12	0.166667	0.583333	0.25
	1.5	57	12	25	20	0.210526	0.438596	0.350877
	average	52	18.8	24.8	8.4	0.361008	0.477293	0.161699
	2.1	79	55	24	0	0.696203	0.303797	0
	2.2	73	44	25	4	0.60274	0.342466	0.0547945
	2.3	62	43	16	3	0.693548	0.258065	0.0483871
	2.4	63	31	24	8	0.492063	0.380952	0.126984
	2.5	61	28	23	10	0.459016	0.377049	0.163934
	average	67.6	40.2	22.4	5	0.588714	0.332466	0.07882
	3.1	54	24	26	4	0.444444	0.481481	0.0740741
	3.2	57	22	23	12	0.385965	0.403509	0.210526
	3.3	55	20	27	8	0.363636	0.490909	0.145455
	3.4	53	23	18	12	0.433962	0.339623	0.226415
	3.5	45	20	21	4	0.444444	0.466667	0.0888889
	average	52.8	21.8	23	8	0.41449	0.436438	0.149072
	4.1	66	45	12	9	0.681818	0.181818	0.136364
	4.2	65	39	13	13	0.6	0.2	0.2
	4.3	51	31	14	6	0.607843	0.27451	0.117647
	4.4	92	29	53	10	0.315217	0.576087	0.108696
	4.5	82	25	47	10	0.304878	0.573171	0.121951
	average	71.2	33.8	27.8	9.6	0.501951	0.361117	0.136932
	5.1	106	61	24	21	0.575472	0.226415	0.198113
	5.2	80	50	24	6	0.625	0.3	0.075
	5.3	90	47	30	13	0.522222	0.333333	0.144444
	5.4	46	22	21	3	0.478261	0.456522	0.0652174
	average	80.5	45	24.75	10.75	0.550239	0.329068	0.120694
	10 µM BIO	total	ACTA2+	ALDH1A2+	ACTA2- ALDH1A2-	ACTA2+	ALDH1A2+	ACTA2- ALDH1A2-
	1.1	111	63	25	23	0.567568	0.225225	0.207207
	1.2	99	56	26	17	0.565657	0.262626	0.171717
	1.3	113	65	28	20	0.575221	0.247788	0.176991
	average	107.667	61.3333	26.3333	20	0.569482	0.245213	0.185305
	2.1	111	58	32	21	0.522523	0.288288	0.189189
	2.2	128	59	36	33	0.460938	0.28125	0.257812
	2.3	103	56	30	17	0.543689	0.291262	0.165049
	2.4	93	48	35	10	0.516129	0.376344	0.107527
	2.5	82	43	28	11	0.52439	0.341463	0.134146
	average	103.4	52.8	32.2	18.4	0.513534	0.315722	0.170745
	3.1	90	44	18	28	0.488889	0.2	0.311111
	3.2	62	30	17	15	0.483871	0.274194	0.241935
	3.3	47	9	14	24	0.191489	0.297872	0.510638
	3.4	44	6	16	22	0.136364	0.363636	0.5
	average	60.75	22.25	16.25	22.25	0.325153	0.283926	0.390921
	4.1	109	66	23	20	0.605505	0.211009	0.183486
	4.2	119	66	29	24	0.554622	0.243697	0.201681
	4.3	100	61	27	12	0.61	0.27	0.12
	4.4	69	37	21	11	0.536232	0.304348	0.15942
	average	99.25	57.5	25	16.75	0.57659	0.257264	0.166147
	5.1	103	45	29	29	0.436893	0.281553	0.281553
	5.2	98	41	27	30	0.418367	0.27551	0.306122
	5.3	51	28	8	15	0.54902	0.156863	0.294118
	5.4	65	27	17	21	0.415385	0.261538	0.323077
	average	79.25	35.25	20.25	23.75	0.454916	0.243866	0.301218
			total cell number			ratio of cell types
	average	total	ACTA2+	ALDH1A2+	ACTA2- ALDH1A2-	ACTA2+	ALDH1A2+	ACTA2- ALDH1A2-
	control	65.22	42.44	20.91	1.87	0.63687	0.331153	0.0319765
	1 µM BIO	49.88	29.05	18.1	2.73	0.554823	0.385401	0.0597761
	5 µM BIO	64.82	31.92	24.55	8.35	0.48328	0.387276	0.129443
	10 µM BIO	90.0633	45.8267	24.0067	20.23	0.487935	0.269198	0.242867
			total cell number			ratio of cell types
	standard deviation	total	ACTA2+	ALDH1A2+	ACTA2- ALDH1A2-	ACTA2+	ALDH1A2+	ACTA2- ALDH1A2-
	control	11.9055	11.9068	4.39551	0.754652	0.081472	0.0686838	0.0169653
	1 µM BIO	9.30548	10.9779	3.07795	1.43248	0.150824	0.113087	0.0424151
	5 µM BIO	12.2793	11.3768	2.10297	2.16044	0.0943809	0.0663262	0.0320977
	10 µM BIO	19.6745	16.5308	6.07884	2.82768	0.103384	0.0305808	0.0996567
			Shapiro-Wilk	F-test	Mann-Whitney	Welch's correction t-test	unpaired t-test	normality	variance	statistical test used
	absolute	control	0.3153	0.879			0.102	parametric	equal	two-sided unpaired t-test
	ACTA2+	1 µM	0.3393	ns			ns
	absolute	control	0.3153	0.932			0.191	parametric	equal	two-sided unpaired t-test
	ACTA2+	5 µM	0.5464	ns			ns
	absolute	control	0.3153	0.541			0.72	parametric	equal	two-sided unpaired t-test
	ACTA2+	10 µM	0.404	ns			ns
	absolute	control	0.406	0.507			0.275	parametric	equal	two-sided unpaired t-test
	ALDH1A2+	1 µM	0.3767	ns			ns
	absolute	control	0.406	0.182			0.133	parametric	equal	two-sided unpaired t-test
	ALDH1A2+	5 µM	0.499	ns			ns
	absolute	control	0.406	0.545			0.383	parametric	equal	two-sided unpaired t-test
	ALDH1A2+	10 µM	0.9617	ns			ns
	absolute	control	0.5725	0.242			0.269	parametric	equal	two-sided unpaired t-test
	ALDH1A2- ACTA2-	1 µM	0.6708	ns			ns
	absolute	control	0.5725	0.066			<.001	parametric	equal	two-sided unpaired t-test
	ALDH1A2- ACTA2-	5 µM	0.7255	ns			***
	absolute	control	0.5725	0.025		<.001		parametric	unequal	two-sided unpaired t-test with welch correction
	ALDH1A2- ACTA2-	10 µM	0.901	*		***
	total	control	0.3479	0.645			0.053	parametric	equal	two-sided unpaired t-test
		1 µM	0.724	ns			ns
	total	control	0.3479	0.954			0.96	parametric	equal	two-sided unpaired t-test
		5 µM	0.4472	ns			ns
	total	control	0.3479	0.354			0.042	parametric	equal	two-sided unpaired t-test
		10 µM	0.3313	ns			*
	relative	control	0.5209	0.26			0.316	parametric	equal	two-sided unpaired t-test
	ACTA2+	1 µM	0.5409	ns			ns
	relative	control	0.5209	0.783			0.025	parametric	equal	two-sided unpaired t-test
	ACTA2+	5 µM	0.7464	ns			*
	relative	control	0.5209	0.656			0.035	parametric	equal	two-sided unpaired t-test
	ACTA2+	10 µM	0.3436	ns			*
	relative	control	0.8525	0.357			0.386	parametric	equal	two-sided unpaired t-test
	ALDH1A2+	1 µM	0.3979	ns			ns
	relative	control	0.8525	0.948			0.225	parametric	equal	two-sided unpaired t-test
	ALDH1A2+	5 µM	0.2597	ns			ns
	relative	control	0.8525	0.146			0.103	parametric	equal	two-sided unpaired t-test
	ALDH1A2+	10 µM	0.2731	ns			ns
	relative	control	0.54	0.104			0.211	parametric	equal	two-sided unpaired t-test
	ALDH1A2- ACTA2-	1 µM	0.4732	ns			ns
	relative	control	0.54	0.244			<.001	parametric	unequal	two-sided unpaired t-test
	ALDH1A2- ACTA2-	5 µM	0.6017	ns			***
	relative	control	0.54	0.005			0.008	parametric	unequal	two-sided unpaired t-test with welch correction
	ALDH1A2- ACTA2-	10 µM	0.1245	**			**
B
			total cell number		ratio of cell types
	control	total	ACTA2+	ACTA2- CDH1-	ACTA2+	ACTA2- CDH1-
	1.1	77	56	21	0.727273	0.272727
	1.2	81	57	24	0.703704	0.296296
	1.3	85	61	24	0.717647	0.282353
	1.4	70	50	20	0.714286	0.285714
	1.5	67	48	19	0.716418	0.283582
	average	76	54.4	21.6	0.715865	0.284135
	5.1	76	62	14	0.815789	0.184211
	5.2	91	67	24	0.736264	0.263736
	5.3	79	61	18	0.772152	0.227848
	5.4	73	53	20	0.726027	0.273973
	5.5	71	53	18	0.746479	0.253521
	average	78	59.2	18.8	0.759342	0.240658
	4.1	42	24	18	0.571429	0.428571
	4.2	53	31	22	0.584906	0.415094
	4.3	44	27	17	0.613636	0.386364
	average	46.3333	27.3333	19	0.58999	0.41001
	2.1	74	49	25	0.662162	0.337838
	2.2	64	37	27	0.578125	0.421875
	2.3	59	34	25	0.576271	0.423729
	2.4	50	32	18	0.64	0.36
	2.5	40	24	16	0.6	0.4
	average	57.4	35.2	22.2	0.611312	0.388688
			total cell number		ratio of cell types
	1 µM	total	ACTA2+	ACTA2- CDH1-	ACTA2+	ACTA2- CDH1-
	1.1	55	25	30	0.454545	0.545455
	1.2	50	14	36	0.28	0.72
	1.3	49	19	30	0.387755	0.612245
	1.4	38	4	34	0.105263	0.894737
	1.5	29	3	26	0.103448	0.896552
	average	44.2	13	31.2	0.266202	0.733798
	2.1	29	13	16	0.448276	0.551724
	2.2	36	17	19	0.472222	0.527778
	2.3	42	17	25	0.404762	0.595238
	2.4	36	18	18	0.5	0.5
	2.5	33	14	19	0.424242	0.575758
	average	35.2	15.8	19.4	0.4499	0.5501
	3.1	53	34	19	0.641509	0.358491
	3.2	59	37	22	0.627119	0.372881
	3.3	49	35	14	0.714286	0.285714
	3.4	39	22	17	0.564103	0.435897
	3.5	42	27	15	0.642857	0.357143
	average	48.4	31	17.4	0.637975	0.362025
	4.1	71	47	24	0.661972	0.338028
	4.2	61	45	16	0.737705	0.262295
	4.3	57	36	21	0.631579	0.368421
	4.4	74	44	30	0.594595	0.405405
	4.5	57	34	23	0.596491	0.403509
	average	64	41.2	22.8	0.644468	0.355532
	5.1	56	33	23	0.589286	0.410714
	5.2	56	35	21	0.625	0.375
	5.3	54	32	22	0.592593	0.407407
	5.4	54	34	20	0.62963	0.37037
	5.5	58	31	27	0.534483	0.465517
	average	55.6	33	22.6	0.594198	0.405802
			total cell number		ratio of cell types
	5 µM	total	ACTA2+	ACTA2- CDH1-	ACTA2+	ACTA2- CDH1-
	1.1	62	33	29	0.532258	0.467742
	1.2	53	34	19	0.641509	0.358491
	1.3	60	36	24	0.6	0.4
	1.4	39	16	23	0.410256	0.589744
	1.5	39	14	25	0.358974	0.641026
	average	50.6	26.6	24	0.5086	0.4914
	2.1	75	52	23	0.693333	0.306667
	2.2	76	48	28	0.631579	0.368421
	2.3	74	46	28	0.621622	0.378378
	2.4	49	30	19	0.612245	0.387755
	2.5	55	28	27	0.509091	0.490909
	average	65.8	40.8	25	0.613574	0.386426
	3.1	59	31	28	0.525424	0.474576
	3.2	50	29	21	0.58	0.42
	3.3	42	21	21	0.5	0.5
	3.4	42	24	18	0.571429	0.428571
	3.5	42	25	17	0.595238	0.404762
	average	47	26	21	0.554418	0.445582
	4.1	62	38	24	0.612903	0.387097
	4.2	65	35	30	0.538462	0.461538
	4.3	106	32	74	0.301887	0.698113
	4.4	94	28	66	0.297872	0.702128
	average	81.75	33.25	48.5	0.437781	0.562219
	5.1	101	52	49	0.514851	0.485149
	5.2	89	50	39	0.561798	0.438202
	5.3	65	37	28	0.569231	0.430769
	5.4	55	26	29	0.472727	0.527273
	5.5	62	40	22	0.645161	0.354839
	average	74.4	41	33.4	0.552754	0.447246
			total cell number		ratio of cell types
	10 µM	total	ACTA2+	ACTA2- CDH1-	ACTA2+	ACTA2- CDH1-
	1.1	111	67	44	0.603604	0.396396
	1.2	125	72	53	0.576	0.424
	1.3	86	59	27	0.686047	0.313953
	1.4	81	46	35	0.567901	0.432099
	1.5	106	50	56	0.471698	0.528302
	average	101.8	58.8	43	0.58105	0.41895
	2.1	118	56	62	0.474576	0.525424
	2.2	97	63	34	0.649485	0.350515
	2.3	87	41	46	0.471264	0.528736
	2.4	81	39	42	0.481481	0.518519
	2.5	68	37	31	0.544118	0.455882
	average	90.2	47.2	43	0.524185	0.475815
	3.1	74	24	50	0.324324	0.675676
	3.2	54	17	37	0.314815	0.685185
	3.3	63	21	42	0.333333	0.666667
	3.4	49	6	43	0.122449	0.877551
	3.5	45	6	39	0.133333	0.866667
	average	57	14.8	42.2	0.245651	0.754349
	4.1	93	52	41	0.55914	0.44086
	4.2	95	50	45	0.526316	0.473684
	4.3	68	40	28	0.588235	0.411765
	4.4	58	39	19	0.672414	0.327586
	average	78.5	45.25	33.25	0.586526	0.413474
	5.1	49	24	25	0.489796	0.510204
	5.2	54	21	33	0.388889	0.611111
	5.3	91	36	55	0.395604	0.604396
	5.4	53	24	29	0.45283	0.54717
	average	61.75	26.25	35.5	0.43178	0.56822
			total cell number		ratio of cell types
	average	total	ACTA2+	ACTA2- CDH1-	ACTA2+	ACTA2- CDH1-
	control	64.4333	44.0333	20.4	0.669127	0.330873
	1µM	49.48	26.8	22.68	0.518549	0.481451
	5µM	63.91	33.53	30.38	0.533425	0.466575
	10µM	77.85	38.46	39.39	0.473838	0.526162
			total cell number		ratio of cell types
	standard deviation	total	ACTA2+	ACTA2- CDH1-	ACTA2+	ACTA2- CDH1-
	control	15.2197	15.2142	1.75119	0.0815036	0.0815036
	1µM	10.9687	11.9883	5.27371	0.161425	0.161425
	5µM	14.9581	7.3051	11.1253	0.0651963	0.0651963
	10µM	18.8446	17.6429	4.65811	0.141921	0.141921
			Shapiro-Wilk	F-test	Mann-Whitney	Welch's correction t-test	unpaired t-test	normality	variance	statistical test used
	absolute	control	0.4659	0.641			0.098	parametric	equal	two-sided unpaired t-test
	ACTA2+	1µM	0.4782	ns			ns
	absolute	control	0.4659	0.19			0.212	parametric	equal	two-sided unpaired t-test
	ACTA2+	5µM	0.1672	ns			ns
	absolute	control	0.4659	0.841			0.633	parametric	equal	two-sided unpaired t-test
	ACTA2+	10µM	0.701	ns			ns
	absolute	control	0.1771	0.101			0.44	parametric	equal	two-sided unpaired t-test
	ACTA2- CDH1-	1µM	0.3966	ns			ns
	absolute	control	0.1771	0.012		0.115		parametric	unequal	two-sided unpaired t-test with welsh correction
	ACTA2- CDH1-	5µM	0.2031	*		ns
	absolute	control	0.1771	0.14			<.001	parametric	equal	two-sided unpaired t-test
	ACTA2- CDH1-	10µM	0.0695	ns			***
	total	control	0.3791	0.534			0.129	parametric	equal	two-sided unpaired t-test
		1µM	0.9959	ns			ns
	total	control	0.3791	0.934			0.96	parametric	equal	two-sided unpaired t-test
		5µM	0.5922	ns			ns
	total	control	0.3791	0.756			0.288	parametric	equal	two-sided unpaired t-test
		10µM	0.7031	ns			ns
	relative	control	0.4216	0.291			0.136	parametric	equal	two-sided unpaired t-test
	ACTA2+	1µM	0.1797	ns			ns
	relative	control	0.4216	0.66			0.027	parametric	equal	two-sided unpaired t-test
	ACTA2+	5µM	0.8225	ns			*
	relative	control	0.4216	0.389			0.045	parametric	equal	two-sided unpaired t-test
	ACTA2+	10µM	0.2137	ns			*
	relative	control	0.4216	0.291			0.136	parametric	equal	two-sided unpaired t-test
	ACTA2- CDH1-	1	0.1797	ns			ns
	relative	control	0.4216	0.66			0.027	parametric	equal	two-sided unpaired t-test
	ACTA2- CDH1-	5	0.8225	ns			*
	relative	control	0.4216	0.389			0.045	parametric	equal	two-sided unpaired t-test
	ACTA2- CDH1-	10	0.2137	ns			*
