# Supplementary material for: Interplay of SHH, WNT and BMP4 signaling regulates the development of the lamina propria in the murine ureter
Source: Development. 2025 Feb 6;152(3):DEV204214. doi: 10.1242/dev.204214 (PMC11829765; doi:10.1242/dev.204214)
Supplement: Table S6. — Ureters were explanted at E12.5 and cultured for 2 days without NOG and for a further 6 days with increasing concentrations of NOG. (A) Cultures were then processed for expression of the smooth muscle cell (SMC) marker ACTA2 and the lamina propria (LP) marker ALDH1A2, and the total number of cells and the ratio of ACTA2+ALDH1A2- SMCs, ACTA2-ALDH1A2+ LP fibrocytes, and ACTA2-ALDH1A2- “undifferentiated” LP cells were determined. (B) Cultures were additionally stained for the SMC marker ACTA2 and the urothelial marker CDH1 and the total number of cells and the ratio of ACTA2+CDH1- SMCs and ACTA2- CDH1- LP cells were determined. [file develop-152-204214-TableS6.xlsx]

## Sheet: Table S6
A
			total cell numbers			ratio of cell types
	control	total	ACTA2+	ALDH1A2+	ACTA2- ALDH1A2-	ACTA2+	ALDH1A2+	ACTA2- ALDH1A2-
	1.1	81	45	34	2	0.555556	0.419753	0.0246914
	1.2	92	64	22	6	0.695652	0.23913	0.0652174
	1.3	74	58	14	2	0.783784	0.189189	0.027027
	1.4	80	52	28	0	0.65	0.35	0
	1.5	81	52	27	2	0.641975	0.333333	0.0246914
	average	81.6	54.2	25	2.4	0.665393	0.306281	0.0283254
	2.1	61	39	18	4	0.639344	0.295082	0.0655738
	2.2	82	53	23	6	0.646341	0.280488	0.0731707
	2.3	61	34	24	3	0.557377	0.393443	0.0491803
	2.4	62	43	19	0	0.693548	0.306452	0
	2.5	72	42	25	5	0.583333	0.347222	0.0694444
	average	67.6	42.2	21.8	3.6	0.623989	0.324537	0.0514739
	3.2	55	31	11	13	0.563636	0.2	0.236364
	3.3	61	39	10	12	0.639344	0.163934	0.196721
	3.4	43	34	1	8	0.790698	0.0232558	0.186047
	3.5	45	35	6	4	0.777778	0.133333	0.0888889
	average	51	34.75	7	9.25	0.692864	0.130131	0.177005
	4.1	70	50	18	2	0.714286	0.257143	0.0285714
	4.2	91	71	16	4	0.78022	0.175824	0.043956
	4.3	63	38	23	2	0.603175	0.365079	0.031746
	4.4	73	50	18	5	0.684932	0.246575	0.0684932
	4.5	74	52	21	1	0.702703	0.283784	0.0135135
	average	74.2	52.2	19.2	2.8	0.697063	0.265681	0.037256
	5.1	78	48	28	2	0.615385	0.358974	0.025641
	5.2	77	55	21	1	0.714286	0.272727	0.012987
	5.3	94	55	36	3	0.585106	0.382979	0.0319149
	5.4	78	47	27	4	0.602564	0.346154	0.0512821
	5.5	83	45	38	0	0.542169	0.457831	0
	average	82	50	30	2	0.611902	0.363733	0.024365
			total cell numbers			ratio of cell types
	1 µg/ml NOG	total	ACTA2+	ALDH1A2+	ACTA2- ALDH1A2-	ACTA2+	ALDH1A2+	ACTA2- ALDH1A2-
	1.1	81	51	25	5	0.62963	0.308642	0.0617284
	1.2	85	53	30	2	0.623529	0.352941	0.0235294
	1.3	62	31	25	6	0.5	0.403226	0.0967742
	1.4	56	29	25	2	0.517857	0.446429	0.0357143
	1.5	61	29	26	6	0.47541	0.42623	0.0983607
	average	69	38.6	26.2	4.2	0.549285	0.387493	0.0632214
	2.1	76	41	27	8	0.539474	0.355263	0.105263
	2.2	61	35	18	8	0.57377	0.295082	0.131148
	2.3	282	28	243	11	0.0992908	0.861702	0.0390071
	2.4	77	25	38	14	0.324675	0.493506	0.181818
	2.5	58	30	20	8	0.517241	0.344828	0.137931
	average	110.8	31.8	69.2	9.8	0.41089	0.470076	0.119033
	3.1	64	30	22	12	0.46875	0.34375	0.1875
	3.2	75	46	20	9	0.613333	0.266667	0.12
	3.3	69	42	18	9	0.608696	0.26087	0.130435
	3.4	71	41	13	17	0.577465	0.183099	0.239437
	3.5	73	28	27	18	0.383562	0.369863	0.246575
	average	70.4	37.4	20	13	0.530361	0.28485	0.184789
	4.1	85	25	40	20	0.294118	0.470588	0.235294
	4.2	78	41	1	36	0.525641	0.0128205	0.461538
	4.3	75	16	47	12	0.213333	0.626667	0.16
	4.4	69	29	2	38	0.42029	0.0289855	0.550725
	average	76.75	27.75	22.5	26.5	0.363345	0.284765	0.351889
			total cell numbers			ratio of cell types
	5 µg/ml NOG	total	ACTA2+	ALDH1A2+	ACTA2- ALDH1A2-	ACTA2+	ALDH1A2+	ACTA2- ALDH1A2-
	1.1	103	9	7	87	0.0873786	0.0679612	0.84466
	1.2	115	5	6	104	0.0434783	0.0521739	0.904348
	1.3	137	13	10	114	0.0948905	0.0729927	0.832117
	1.4	114	10	8	96	0.0877193	0.0701754	0.842105
	average	117.25	9.25	7.75	100.25	0.0783667	0.0658258	0.855808
	2.1	128	7	11	110	0.0546875	0.0859375	0.859375
	2.2	139	14	16	109	0.100719	0.115108	0.784173
	2.3	144	3	9	132	0.0208333	0.0625	0.916667
	2.4	156	7	6	143	0.0448718	0.0384615	0.916667
	2.5	131	0	5	126	0	0.0381679	0.961832
	average	139.6	6.2	9.4	124	0.0442224	0.068035	0.887743
	3.2	83	0	15	68	0	0.180723	0.819277
	3.3	91	0	8	83	0	0.0879121	0.912088
	3.4	107	0	10	97	0	0.0934579	0.906542
	3.5	109	1	7	101	0.00917431	0.0642202	0.926606
	average	97.5	0.25	10	87.25	0.00229358	0.106578	0.891128
	4.1	132	0	2	130	0	0.0151515	0.984848
	4.2	111	0	0	111	0	0	1
	4.3	138	0	0	138	0	0	1
	4.4	150	0	56	94	0	0.373333	0.626667
	4.5	167	1	65	101	0.00598802	0.389222	0.60479
	average	139.6	0.2	24.6	114.8	0.0011976	0.155541	0.843261
	5.1	159	3	14	142	0.0188679	0.0880503	0.893082
	5.2	198	5	34	159	0.0252525	0.171717	0.80303
	5.3	187	6	35	146	0.0320856	0.187166	0.780749
	5.4	172	0	8	164	0	0.0465116	0.953488
	average	179	3.5	22.75	152.75	0.0190515	0.123361	0.857587
			total cell numbers			ratio of cell types
	10 µg/ml NOG	total	ACTA2+	ALDH1A2+	ACTA2- ALDH1A2-	ACTA2+	ALDH1A2+	ACTA2- ALDH1A2-
	1.1	54	0	12	42	0	0.222222	0.777778
	1.2	55	0	9	46	0	0.163636	0.836364
	1.3	54	0	20	34	0	0.37037	0.62963
	1.4	53	1	17	35	0.0188679	0.320755	0.660377
	1.5	54	0	17	37	0	0.314815	0.685185
	average	54	0.2	15	38.8	0.00377358	0.27836	0.717867
	2.1	148	12	8	128	0.0810811	0.0540541	0.864865
	2.2	134	7	9	118	0.0522388	0.0671642	0.880597
	2.3	140	11	5	124	0.0785714	0.0357143	0.885714
	2.4	180	8	50	122	0.0444444	0.277778	0.677778
	2.5	172	12	35	125	0.0697674	0.203488	0.726744
	average	154.8	10	21.4	123.4	0.0652206	0.12764	0.80714
	3.2	124	7	30	87	0.0564516	0.241935	0.701613
	3.3	130	1	51	78	0.00769231	0.392308	0.6
	3.4	131	2	39	90	0.0152672	0.29771	0.687023
	3.5	156	5	46	105	0.0320513	0.294872	0.673077
	average	135.25	3.75	41.5	90	0.0278656	0.306706	0.665428
	4.1	78	0	14	64	0	0.179487	0.820513
	4.2	110	2	17	91	0.0181818	0.154545	0.827273
	4.3	107	0	20	87	0	0.186916	0.813084
	average	98.3333	0.666667	17	80.6667	0.00606061	0.17365	0.82029
			total cell numbers			ratio of cell types
	average	total	ACTA2+	ALDH1A2+	ACTA2- ALDH1A2-	ACTA2+	ALDH1A2+	ACTA2- ALDH1A2-
	control	71.28	46.67	20.6	4.01	0.658242	0.278073	0.0636851
	1 µg/ml	81.7375	33.8875	34.475	13.375	0.463471	0.356796	0.179733
	5 µg/ml	134.59	3.88	14.9	115.81	0.0290264	0.103868	0.867105
	10 µg/ml	110.596	3.65417	23.725	83.2167	0.0257301	0.221589	0.752681
			total cell numbers			ratio of cell types
	standard deviation	total	ACTA2+	ALDH1A2+	ACTA2- ALDH1A2-	ACTA2+	ALDH1A2+	ACTA2- ALDH1A2-
	control	12.7942	8.06905	8.60349	2.98839	0.0389794	0.0899065	0.0641978
	1 µg/ml	19.6663	5.05212	23.2897	9.47571	0.0906058	0.0897022	0.125064
	5 µg/ml	30.4088	3.90778	8.07922	24.9522	0.0326112	0.0380417	0.0211529
	10 µg/ml	44.4046	4.51424	12.1478	34.8332	0.0284783	0.0848381	0.0738507
			Shapiro-Wilk	F-test	Mann-Whitney	Welch's correction t-test	unpaired t-test	normality	variance	statistical test used
	absolute	control	0.4303	0.468			0.029	parametric	equal	two-sided unpaired t-test
	ACTA2+	1 µg/ml	0.5309	ns			*
	absolute	control	0.4303	0.189			<.001	parametric	equal	two-sided unpaired t-test
	ACTA2+	5 µg/ml	0.461	ns			***
	absolute	control	0.4303	0.367			<.001	parametric	equal	two-sided unpaired t-test
	ACTA2+	10 µg/ml	0.2578	ns			***
	absolute	control	0.669		0.413			nonparametric	equal	Mann-Whitney
	ALDH1A2+	1 µg/ml	0.0238		ns
	absolute	control	0.669	0.906			0.312	parametric	equal	two-sided unpaired t-test
	ALDH1A2+	5 µg/ml	0.0759	ns			ns
	absolute	control	0.669	0.515			0.664	parametric	equal	two-sided unpaired t-test
	ALDH1A2+	10 µg/ml	0.1228	ns			ns
	absolute	control	0.0194		0.032			nonparametric	equal	Mann-Whitney
	ALDH1A2- ACTA2-	1 µg/ml	0.6158		*
	absolute	control	0.0194		0.008			nonparametric	equal	Mann-Whitney
	ALDH1A2- ACTA2-	5 µg/ml	0.9038		**
	absolute	control	0.0194		0.016			nonparametric	equal	Mann-Whitney
	ALDH1A2- ACTA2-	10 µg/ml	0.8959		*
	total	control	0.3023	0.036	0.401			parametric	unequal	two-sided unpaired t-test with welchs correction
		1 µg/ml	0.0523	*	ns
	total	control	0.3023	0.425			0.365	parametric	equal	two-sided unpaired t-test
		5 µg/ml	0.802	ns			ns
	total	control	0.3023	0.122			0.003	parametric	equal	two-sided unpaired t-test
		10 µg/ml	0.7885	ns			**
	relative	control	0.3196	0.137			0.003	parametric	equal	two-sided unpaired t-test
	ACTA2+	1 µg/ml	0.3619	ns			**
	relative	control	0.3196	0.738			<.001	parametric	equal	two-sided unpaired t-test
	ACTA2+	5 µg/ml	0.3398	ns			***
	relative	control	0.3196	0.633			<.001	parametric	equal	two-sided unpaired t-test
	ACTA2+	10 µg/ml	0.2759	ns			***
	relative	control	0.3483	>.999			0.233	parametric	equal	two-sided unpaired t-test
	ALDH1A2+	1 µg/ml	0.2754	ns			ns
	relative	control	0.3483	0.124			0.004	parametric	equal	two-sided unpaired t-test
	ALDH1A2+	5 µg/ml	0.5308	ns			**
	relative	control	0.3483	0.963			0.369	parametric	equal	two-sided unpaired t-test
	ALDH1A2+	10 µg/ml	0.5038	ns			ns
	relative	control	0.0085		0.063			nonparametric	equal	Mann-Whitney
	ALDH1A2- ACTA2-	1 µg/ml	0.6172		ns
	relative	control	0.0085		0.008			nonparametric	equal	Mann-Whitney
	ALDH1A2- ACTA2-	5 µg/ml	0.2777		***
	relative	control	0.0085		0.016			nonparametric	equal	Mann-Whitney
	ALDH1A2- ACTA2-	10 µg/ml	0.426		*
B
			total cell numbers		ratio of cell types
	control	total	ACTA2+	ACTA2- CDH1-	ACTA2+	ACTA2- CDH1-
	1.1	93	81	12	0.870968	0.129032
	1.2	91	66	25	0.725275	0.274725
	1.3	93	82	11	0.88172	0.11828
	1.4	87	64	23	0.735632	0.264368
	1.5	73	50	23	0.684932	0.315068
	average	87.4	68.6	18.8	0.779705	0.220295
	2.1	72	47	25	0.652778	0.347222
	2.2	83	52	31	0.626506	0.373494
	2.3	66	43	23	0.651515	0.348485
	2.4	64	40	24	0.625	0.375
	2.5	79	49	30	0.620253	0.379747
	average	72.8	46.2	26.6	0.63521	0.36479
	3.1	56	32	24	0.571429	0.428571
	3.2	63	34	29	0.539683	0.460317
	3.3	59	39	20	0.661017	0.338983
	3.4	70	41	29	0.585714	0.414286
	average	62	36.5	25.5	0.589461	0.410539
	4.1	65	41	24	0.630769	0.369231
	4.2	75	49	26	0.653333	0.346667
	4.3	83	63	20	0.759036	0.240964
	4.4	57	41	16	0.719298	0.280702
	4.5	68	45	23	0.661765	0.338235
	average	69.6	47.8	21.8	0.68484	0.31516
	5.1	61	46	15	0.754098	0.245902
	5.2	90	57	33	0.633333	0.366667
	5.3	87	47	40	0.54023	0.45977
	5.4	67	42	25	0.626866	0.373134
	5.5	65	43	22	0.661538	0.338462
	average	74	47	27	0.643213	0.356787
			total cell numbers		ratio of cell types
	1 µg/ml NOG	total	ACTA2+	ACTA2- CDH1-	ACTA2+	ACTA2- CDH1-
	1.1	57	19	38	0.333333	0.666667
	1.2	56	25	31	0.446429	0.553571
	1.3	64	29	35	0.453125	0.546875
	average	59	24.3333	34.6667	0.410962	0.589038
	2.1	75	27	48	0.36	0.64
	2.2	76	29	47	0.381579	0.618421
	2.3	84	30	54	0.357143	0.642857
	2.4	77	22	55	0.285714	0.714286
	2.5	73	29	44	0.39726	0.60274
	average	77	27.4	49.6	0.356339	0.643661
	3.1	77	31	46	0.402597	0.597403
	3.2	62	40	22	0.645161	0.354839
	3.3	63	32	31	0.507937	0.492063
	average	67.3333	34.3333	33	0.518565	0.481435
	4.1	96	25	71	0.260417	0.739583
	4.2	91	25	66	0.274725	0.725275
	4.3	107	24	83	0.224299	0.775701
	4.4	103	29	74	0.281553	0.718447
	4.5	119	20	99	0.168067	0.831933
	average	103.2	24.6	78.6	0.241812	0.758188
	5.1	95	45	50	0.473684	0.526316
	5.2	86	41	45	0.476744	0.523256
	5.3	75	21	54	0.28	0.72
	5.4	68	30	38	0.441176	0.558824
	average	81	34.25	46.75	0.417901	0.582099
			total cell numbers		ratio of cell types
	5 µg/ml NOG	total	ACTA2+	ACTA2- CDH1-	ACTA2+	ACTA2- CDH1-
	1.1	127	15	112	0.11811	0.88189
	1.2	90	3	87	0.0333333	0.966667
	1.3	105	28	77	0.266667	0.733333
	1.4	140	14	126	0.1	0.9
	1.5	98	23	75	0.234694	0.765306
	average	112	16.6	95.4	0.150561	0.849439
	2.1	138	23	115	0.166667	0.833333
	2.2	126	16	110	0.126984	0.873016
	2.3	108	16	92	0.148148	0.851852
	2.4	119	19	100	0.159664	0.840336
	2.5	114	21	93	0.184211	0.815789
	average	121	19	102	0.157135	0.842865
	3.1	73	5	68	0.0684932	0.931507
	3.2	84	3	81	0.0357143	0.964286
	3.3	105	1	104	0.00952381	0.990476
	3.4	96	0	96	0	1
	average	89.5	2.25	87.25	0.0284328	0.971567
	4.1	111	2	109	0.018018	0.981982
	4.2	129	0	129	0	1
	4.3	105	2	103	0.0190476	0.980952
	4.4	168	1	167	0.00595238	0.994048
	4.5	179	0	179	0	1
	average	138.4	1	137.4	0.0086036	0.991396
	5.1	147	0	147	0	1
	5.2	139	0	139	0	1
	5.3	194	7	187	0.0360825	0.963918
	5.4	189	4	185	0.021164	0.978836
	5.5	149	5	144	0.033557	0.966443
	average	163.6	3.2	160.4	0.0181607	0.981839
			total cell numbers		ratio of cell types
	10 µg/ml NOG	total	ACTA2+	ACTA2- CDH1-	ACTA2+	ACTA2- CDH1-
	1.1	51	0	51	0	1
	1.2	55	1	54	0.0181818	0.981818
	1.3	62	0	62	0	1
	1.4	56	0	56	0	1
	1.5	58	0	58	0	1
	average	56.4	0.2	56.2	0.00363636	0.996364
	2.1	111	20	91	0.18018	0.81982
	2.2	99	17	82	0.171717	0.828283
	2.3	112	21	91	0.1875	0.8125
	2.4	142	9	133	0.0633803	0.93662
	2.5	152	3	149	0.0197368	0.980263
	average	123.2	14	109.2	0.124503	0.875497
	3.1	121	11	110	0.0909091	0.909091
	3.2	125	7	118	0.056	0.944
	3.3	141	10	131	0.070922	0.929078
	3.4	153	11	142	0.0718954	0.928105
	3.5	131	16	115	0.122137	0.877863
	average	134.2	11	123.2	0.0823728	0.917627
	4.1	89	9	80	0.101124	0.898876
	4.2	75	8	67	0.106667	0.893333
	4.3	91	10	81	0.10989	0.89011
	4.4	104	13	91	0.125	0.875
	4.5	87	12	75	0.137931	0.862069
	average	89.2	10.4	78.8	0.116122	0.883878
			total cell numbers		ratio of cell types
	average	total	ACTA2+	ACTA2- CDH1-	ACTA2+	ACTA2- CDH1-
	control	73.16	49.22	23.94	0.666486	0.333514
	1 µg/ml NOG	77.5067	28.9833	48.5233	0.389116	0.610884
	5 µg/ml NOG	124.9	8.41	116.49	0.0725785	0.927421
	10 µg/ml NOG	100.75	8.9	91.85	0.0816586	0.918341
			total cell numbers		ratio of cell types
	standard deviation	total	ACTA2+	ACTA2- CDH1-	ACTA2+	ACTA2- CDH1-
	control	9.23082	11.7627	3.53101	0.0717778	0.0717778
	1 µg/ml NOG	16.7227	4.99258	18.3159	0.101039	0.101039
	5 µg/ml NOG	27.9048	8.64902	31.1249	0.0745552	0.0745552
	10 µg/ml NOG	35.2289	6.00999	30.139	0.0551101	0.0551101
			Shapiro-Wilk	F-test	Mann-Whitney	Welch's correction t-test	unpaired t-test	normality	variance	statistical test used
	absolute	control	0.2025	0.126			0.008	parametric	equal	two-sided unpaired t-test
	ACTA2+	1 µg/ml	0.094	ns			**
	absolute	control		0.566			<.001	parametric	equal	two-sided unpaired t-test
	ACTA2+	5 µg/ml	0.0743	ns			***
	absolute	control		0.299			<.001	parametric	equal	two-sided unpaired t-test
	ACTA2+	10 µg/ml	0.2187	ns			***
	absolute	control	0.2903	0.008		0.039		parametric	unequal	two-sided unpaired t-test with welchs correction
	ACTA2- CDH1-	1 µg/ml	0.2177	**		*
	absolute	control		<.001		0.002		parametric	unequal	two-sided unpaired t-test with welchs correction
	ACTA2- CDH1-	5 µg/ml	0.3616	***		**
	absolute	control		0.001		0.02		parametric	unequal	two-sided unpaired t-test with welchs correction
	ACTA2- CDH1-	10 µg/ml	0.7685	**		*
	total	control	0.6993	0.276			0.625	parametric	equal	two-sided unpaired t-test
		1 µg/ml	0.7692	ns			ns
	total	control		0.055			0.004	parametric	unequal	two-sided unpaired t-test
		5 µg/ml	0.9898	ns			**
	total	control		0.026		0.216		parametric	unequal	two-sided unpaired t-test with welchs correction
		10 µg/ml	0.6476	*		ns
	relative	control	0.5948	0.524			0.001	parametric	equal	two-sided unpaired t-test
	ACTA2+	1 µg/ml	0.861	ns			**
	relative	control			0.008			nonparametric	equal	Mann-Whitney
	ACTA2+	5 µg/ml	0.0433		**
	relative	control		0.943			<.001	parametric	equal	two-sided unpaired t-test
	ACTA2+	10 µg/ml	0.2716	ns			***
	relative	control	0.5948	0.524			0.001	parametric	equal	two-sided unpaired t-test
	ACTA2- CDH1-	1 µg/ml	0.861	ns			**
	relative	control			0.008			parametric	equal	two-sided unpaired t-test
	ACTA2- CDH1-	5 µg/ml	0.0433		**
	relative	control		0.943			<.001	parametric	equal	two-sided unpaired t-test
	ACTA2- CDH1-	10 µg/ml	0.2716	ns			***
