# Supplementary material for: Interplay of SHH, WNT and BMP4 signaling regulates the development of the lamina propria in the murine ureter
Source: Development. 2025 Feb 6;152(3):DEV204214. doi: 10.1242/dev.204214 (PMC11829765; doi:10.1242/dev.204214)
Supplement: Table S7. — Ureters were explanted at E12.5 and cultured for 2 ys without BMP4 and for a further 6 days with increasing concentrations of BMP4. (A) Cultures were then processed for expression of the smooth muscle cell (SMC) marker ACTA2 and the lamina propria (LP) marker ALDH1A2, and the total number of cells and the ratio of ACTA2+ALDH1A2- SMCs, ACTA2-ALDH1A2+ LP fibrocytes, and ACTA2-ALDH1A2- “undifferentiated” LP cells were determined. (B) Cultures were additionally stained for the SMC marker ACTA2 and the urothelial marker CDH1 and the total number of cells and the ratio of ACTA2+CDH1- SMCs and ACTA2-CDH1- LP cells were determined. [file develop-152-204214-TableS7.xlsx]

## Sheet: Table S7
A
			total cell number			ratio of cell types
	control	total	ACTA2+	ALDH1A2+	ACTA2- ALDH1A2-	ACTA2+	ALDH1A2+	ACTA2- ALDH1A2-
	1.1	63	36	21	6	0.571429	0.333333	0.0952381
	1.2	70	48	16	6	0.685714	0.228571	0.0857143
	1.3	59	34	18	7	0.576271	0.305085	0.118644
	1.4	65	41	21	3	0.630769	0.323077	0.0461538
	1.5	55	35	18	2	0.636364	0.327273	0.0363636
	average	62.4	38.8	18.8	4.8	0.620109	0.303468	0.0764228
	2.1	60	34	20	6	0.566667	0.333333	0.1
	2.2	63	41	22	0	0.650794	0.349206	0
	2.3	70	50	20	0	0.714286	0.285714	0
	2.4	65	46	17	2	0.707692	0.261538	0.0307692
	average	64.5	42.75	19.75	2	0.65986	0.307448	0.0326923
	3.1	79	60	19	0	0.759494	0.240506	0
	3.2	66	49	14	3	0.742424	0.212121	0.0454545
	3.3	57	41	16	0	0.719298	0.280702	0
	3.4	51	37	14	0	0.72549	0.27451	0
	3.5	65	41	22	2	0.630769	0.338462	0.0307692
	average	63.6	45.6	17	1	0.715495	0.26926	0.0152448
	4.1	73	55	18	0	0.753425	0.246575	0
	4.2	69	44	25	0	0.637681	0.362319	0
	4.3	60	37	23	0	0.616667	0.383333	0
	4.4	76	50	24	2	0.657895	0.315789	0.0263158
	4.5	85	59	26	0	0.694118	0.305882	0
	average	72.6	49	23.2	0.4	0.671957	0.32278	0.00526316
	5.1	84	57	25	2	0.678571	0.297619	0.0238095
	5.2	70	46	22	2	0.657143	0.314286	0.0285714
	5.3	74	50	24	0	0.675676	0.324324	0
	5.4	78	55	23	0	0.705128	0.294872	0
	average	76.5	52	23.5	1	0.67913	0.307775	0.0130952
			total cell number			ratio of cell types
	10 ng/ml BMP4	total	ACTA2+	ALDH1A2+	ACTA2- ALDH1A2-	ACTA2+	ALDH1A2+	ACTA2- ALDH1A2-
	1.1	84	59	25	0	0.702381	0.297619	0
	1.2	89	62	25	2	0.696629	0.280899	0.0224719
	1.3	86	58	27	1	0.674419	0.313953	0.0116279
	1.4	94	64	30	0	0.680851	0.319149	0
	1.5	90	64	26	0	0.711111	0.288889	0
	average	88.6	61.4	26.6	0.6	0.693078	0.300102	0.00681996
	2.1	114	66	46	2	0.578947	0.403509	0.0175439
	2.2	98	57	40	1	0.581633	0.408163	0.0102041
	2.3	80	50	30	0	0.625	0.375	0
	2.4	78	47	29	2	0.602564	0.371795	0.025641
	average	92.5	55	36.25	1.25	0.597036	0.389617	0.0133472
	3.1	59	29	30	0	0.491525	0.508475	0
	3.2	57	21	36	0	0.368421	0.631579	0
	3.3	56	24	32	0	0.428571	0.571429	0
	3.4	58	27	29	2	0.465517	0.5	0.0344828
	3.5	44	14	30	0	0.318182	0.681818	0
	average	54.8	23	31.4	0.4	0.414443	0.57866	0.00689655
	4.1	42	27	15	0	0.642857	0.357143	0
	4.2	47	28	16	3	0.595745	0.340426	0.0638298
	4.3	46	30	16	0	0.652174	0.347826	0
	4.4	57	36	19	2	0.631579	0.333333	0.0350877
	4.5	50	32	18	0	0.64	0.36	0
	average	48.4	30.6	16.8	1	0.632471	0.347746	0.0197835
			total cell number			ratio of cell types
	100 ng/ml BMP4	total	ACTA2+	ALDH1A2+	ACTA2- ALDH1A2-	ACTA2+	ALDH1A2+	ACTA2- ALDH1A2-
	1.1	62	21	11	30	0.33871	0.177419	0.483871
	1.2	91	56	9	26	0.615385	0.0989011	0.285714
	1.3	82	41	12	29	0.5	0.146341	0.353659
	1.4	112	70	20	22	0.625	0.178571	0.196429
	1.5	101	65	16	20	0.643564	0.158416	0.19802
	average	89.6	50.6	13.6	25.4	0.544532	0.15193	0.303538
	2.1	142	108	32	2	0.760563	0.225352	0.0140845
	2.2	144	109	35	0	0.756944	0.243056	0
	2.3	122	89	29	4	0.729508	0.237705	0.0327869
	2.4	142	99	38	5	0.697183	0.267606	0.0352113
	2.5	126	90	36	0	0.714286	0.285714	0
	average	135.2	99	34	2.2	0.731697	0.251887	0.0164165
	3.1	144	112	30	2	0.777778	0.208333	0.0138889
	3.2	138	99	39	0	0.717391	0.282609	0
	3.3	132	98	34	0	0.742424	0.257576	0
	3.4	138	99	37	2	0.717391	0.268116	0.0144928
	3.5	147	103	41	3	0.70068	0.278912	0.0204082
	average	139.8	102.2	36.2	1.4	0.731133	0.259109	0.00975796
			total cell number			ratio of cell types
	250 ng/ml BMP4	total	ACTA2+	ALDH1A2+	ACTA2- ALDH1A2-	ACTA2+	ALDH1A2+	ACTA2- ALDH1A2-
	1.1	119	93	26	0	0.781513	0.218487	0
	1.2	137	98	37	2	0.715328	0.270073	0.0145985
	1.3	128	92	36	0	0.71875	0.28125	0
	1.4	115	84	31	0	0.730435	0.269565	0
	1.5	108	75	31	2	0.694444	0.287037	0.0185185
	average	121.4	88.4	32.2	0.8	0.731133	0.259109	0.00975796
	2.1	128	77	51	0	0.601562	0.398438	0
	2.2	130	84	43	3	0.646154	0.330769	0.0230769
	2.3	126	79	41	6	0.626984	0.325397	0.047619
	2.4	100	60	36	4	0.6	0.36	0.04
	2.5	94	63	28	3	0.670213	0.297872	0.0319149
	average	115.6	72.6	39.8	3.2	0.628983	0.342495	0.0285222
	3.1	106	59	32	15	0.556604	0.301887	0.141509
	3.2	101	56	24	21	0.554455	0.237624	0.207921
	3.3	102	65	29	8	0.637255	0.284314	0.0784314
	3.4	98	52	32	14	0.530612	0.326531	0.142857
	3.5	99	56	31	12	0.565657	0.313131	0.121212
	average	101.2	57.6	29.6	14	0.568917	0.292697	0.138386
	4.1	72	41	0	31	0.569444	0	0.430556
	4.2	74	45	1	28	0.608108	0.0135135	0.378378
	4.3	74	51	1	22	0.689189	0.0135135	0.297297
	4.4	98	59	15	24	0.602041	0.153061	0.244898
	4.5	85	51	22	12	0.6	0.258824	0.141176
	average	80.6	49.4	7.8	23.4	0.613757	0.0877824	0.298461
			total cell number			ratio of cell types
	average	total	ACTA2+	ALDH1A2+	ACTA2- ALDH1A2-	ACTA2+	ALDH1A2+	ACTA2- ALDH1A2-
	control	67.92	45.63	20.45	1.84	0.66931	0.302146	0.0285436
	10 ng/ml	71.075	42.5	27.7625	0.8125	0.584257	0.404031	0.0117118
	100 ng/ml	121.533	83.9333	27.9333	9.66667	0.669121	0.220975	0.109904
	250 ng/ml	104.7	67	27.35	10.35	0.634937	0.247064	0.117998
			total cell number			ratio of cell types
	standard deviation	total	ACTA2+	ALDH1A2+	ACTA2- ALDH1A2-	ACTA2+	ALDH1A2+	ACTA2- ALDH1A2-
	control	6.25196	5.16909	2.82754	1.75157	0.0344474	0.0198039	0.0285794
	10 ng/ml	22.695	18.577	8.30255	0.383786	0.119954	0.122028	0.00618988
	100 ng/ml	27.7506	28.9118	12.4617	13.6313	0.107897	0.0599039	0.167725
	250 ng/ml	18.1729	17.1992	13.7331	10.4235	0.0671342	0.110893	0.133408
			Shapiro-Wilk	F-test	Mann-Whitney	Welch's correction t-test	unpaired t-test	normality	variance	statistical test used
	absolut	control	0.9765	0.032		0.763		parametric	unequal	two-sided unpaired t-test with welch correction
	ACTA2+	10 ng/ml	0.4093	*		ns
	absolut	control	0.9765	0.007		0.146		parametric	unequal	two-sided unpaired t-test with welch correction
	ACTA2+	100 ng/ml	0.1057	**		ns
	absolut	control	0.9765	0.042		0.085		parametric	unequal	two-sided unpaired t-test with welch correction
	ACTA2+	250 ng/ml	0.8245	*		ns
	absolut	control	0.4428	0.064			0.104	parametric	equal	two-sided unpaired t-test
	ALDH1A2+	10 ng/ml	0.8437	ns			ns
	absolut	control	0.4428	0.017		0.408		parametric	unequal	two-sided unpaired t-test with welch correction
	ALDH1A2+	100 ng/ml	0.1688	*		ns
	absolut	control	0.4428	0.011		0.392		parametric	unequal	two-sided unpaired t-test with welch correction
	ALDH1A2+	250 ng/ml	0.3776	*		ns
	absolut	control	0.11	0.032		0.265		parametric	unequal	two-sided unpaired t-test with welch correction
	ALDH1A2- ACTA2-	10 ng/ml	0.7678	*		ns
	absolut	control	0.11	0.002		0.425		parametric	unequal	two-sided unpaired t-test with welch correction
	ALDH1A2- ACTA2-	100 ng/ml	0.0561	**		ns
	absolut	control	0.11	0.005		0.201		parametric	unequal	two-sided unpaired t-test with welch correction
	ALDH1A2- ACTA2-	250 ng/ml	0.544	**		ns
	total	control	0.2019	0.031		0.803		parametric	unequal	two-sided unpaired t-test with welch correction
		10 ng/ml	0.1826	*		ns
	total	control	0.2019	0.017		0.075		parametric	unequal	two-sided unpaired t-test with welch correction
		100 ng/ml	0.1585	*		ns
	total	control	0.2019	0.066			0.004	parametric	equal	two-sided unpaired t-test
		250 ng/ml	0.6239	ns			**
	relative	control	0.9096	0.036		0.253		parametric	equal	two-sided unpaired t-test
	ACTA2+	10 ng/ml	0.4442	*		ns
	relative	control	0.9096		0.571			nonparametric	equal	Mann-Whitney
	ACTA2+	100 ng/ml	0.005		ns
	relative	control	0.9096	0.23			0.349	parametric	equal	two-sided unpaired t-test
	ACTA2+	250 ng/ml	0.5744	ns			ns
	relative	control	0.2088	0.004		0.193		parametric	unequal	two-sided unpaired t-test with welch correction
	ALDH1A2+	10 ng/ml	0.3438	**		ns
	relative	control	0.2088	0.064			0.027	parametric	equal	two-sided unpaired t-test
	ALDH1A2+	100 ng/ml	0.1152	ns			*
	relative	control	0.2088	0.006		0.396		parametric	unequal	two-sided unpaired t-test with welch correction
	ALDH1A2+	250 ng/ml	0.3156	**		ns
	relative	control	0.1354	0.031		0.263		parametric	unequal	two-sided unpaired t-test with welch correction
	ALDH1A2- ACTA2-	10 ng/ml	0.2858	*		ns
	relative	control	0.1354		0.786			nonparametric	equal	Mann-Whitney
	ALDH1A2- ACTA2-	100 ng/ml	0.0379		ns
	relative	control	0.1354	0.012		0.274		parametric	unequal	two-sided unpaired t-test with welch correction
	ALDH1A2- ACTA2-	250 ng/ml	0.4162	*		ns
B
			total cell number		ratio of cell types
	control	total	ACTA2+	ACTA2- CDH1-	ACTA2+	ACTA2- CDH1-
	1.1	69	34	35	0.492754	0.507246
	1.2	61	42	19	0.688525	0.311475
	1.3	62	43	19	0.693548	0.306452
	1.4	48	30	18	0.625	0.375
	1.5	58	33	25	0.568966	0.431034
	average	59.6	36.4	23.2	0.613758	0.386242
	2.1	57	34	23	0.596491	0.403509
	2.2	66	41	25	0.621212	0.378788
	2.3	62	43	19	0.693548	0.306452
	2.4	82	61	21	0.743902	0.256098
	2.5	67	45	22	0.671642	0.328358
	average	66.8	44.8	22	0.665359	0.334641
	3.1	72	50	22	0.694444	0.305556
	3.2	74	53	21	0.716216	0.283784
	3.3	79	54	25	0.683544	0.316456
	3.4	60	44	16	0.733333	0.266667
	3.5	62	43	19	0.693548	0.306452
	average	69.4	48.8	20.6	0.704217	0.295783
	4.1	66	50	16	0.757576	0.242424
	4.2	63	51	12	0.809524	0.190476
	4.3	61	46	15	0.754098	0.245902
	4.4	67	42	25	0.626866	0.373134
	4.5	63	37	26	0.587302	0.412698
	average	64	45.2	18.8	0.707073	0.292927
	5.1	80	54	26	0.675	0.325
	5.2	90	62	28	0.688889	0.311111
	5.3	83	59	24	0.710843	0.289157
	5.4	81	60	21	0.740741	0.259259
	5.5	73	55	18	0.753425	0.246575
	average	81.4	58	23.4	0.71378	0.28622
			total cell number		ratio of cell types
	10 ng/ml BMP4	total	ACTA2+	ACTA2- CDH1-	ACTA2+	ACTA2- CDH1-
	1.1	82	60	22	0.731707	0.268293
	1.2	81	56	25	0.691358	0.308642
	1.3	85	55	30	0.647059	0.352941
	1.4	78	56	22	0.717949	0.282051
	1.5	74	49	25	0.662162	0.337838
	average	80	55.2	24.8	0.690047	0.309953
	2.1	103	65	38	0.631068	0.368932
	2.2	101	61	40	0.60396	0.39604
	2.3	71	37	34	0.521127	0.478873
	2.4	73	37	36	0.506849	0.493151
	2.5	56	32	24	0.571429	0.428571
	average	80.8	46.4	34.4	0.566887	0.433113
	3.1	30	20	10	0.666667	0.333333
	3.2	41	21	20	0.512195	0.487805
	3.3	46	28	18	0.608696	0.391304
	3.4	49	34	15	0.693878	0.306122
	average	41.5	25.75	15.75	0.620359	0.379641
	4.1	66	39	27	0.590909	0.409091
	4.2	76	37	39	0.486842	0.513158
	4.3	69	32	37	0.463768	0.536232
	4.4	75	48	27	0.64	0.36
	4.5	68	47	21	0.691176	0.308824
	average	70.8	40.6	30.2	0.574539	0.425461
			total cell number		ratio of cell types
	100 ng/ml BMP4	total	ACTA2+	ACTA2- CDH1-	ACTA2+	ACTA2- CDH1-
	1.1	69	36	33	0.521739	0.478261
	1.2	77	34	43	0.441558	0.558442
	1.3	80	44	36	0.55	0.45
	1.4	102	62	40	0.607843	0.392157
	1.5	101	61	40	0.60396	0.39604
	average	85.8	47.4	38.4	0.54502	0.45498
	2.1	130	97	33	0.746154	0.253846
	2.2	155	120	35	0.774194	0.225806
	2.3	131	102	29	0.778626	0.221374
	2.4	133	98	35	0.736842	0.263158
	2.5	120	82	38	0.683333	0.316667
	average	133.8	99.8	34	0.74383	0.25617
	3.1	130	99	31	0.761538	0.238462
	3.2	120	93	27	0.775	0.225
	3.3	137	105	32	0.766423	0.233577
	3.4	164	108	56	0.658537	0.341463
	average	137.75	101.25	36.5	0.740375	0.259625
			total cell number		ratio of cell types
	250 ng/ml BMP4	total	ACTA2+	ACTA2- CDH1-	ACTA2+	ACTA2- CDH1-
	1.1	137	104	33	0.759124	0.240876
	1.2	121	93	28	0.768595	0.231405
	1.3	123	90	33	0.731707	0.268293
	1.4	112	84	28	0.75	0.25
	1.5	99	74	25	0.747475	0.252525
	average	118.4	89	29.4	0.75138	0.24862
	2.1	141	85	56	0.602837	0.397163
	2.2	110	68	42	0.618182	0.381818
	2.3	84	54	30	0.642857	0.357143
	2.4	90	66	24	0.733333	0.266667
	2.5	96	66	30	0.6875	0.3125
	average	104.2	67.8	36.4	0.656942	0.343058
	3.1	84	44	40	0.52381	0.47619
	3.2	88	50	38	0.568182	0.431818
	3.3	98	54	44	0.55102	0.44898
	3.4	91	48	43	0.527473	0.472527
	3.5	109	55	54	0.504587	0.495413
	average	94	50.2	43.8	0.535014	0.464986
	4.1	101	58	43	0.574257	0.425743
	4.2	101	63	38	0.623762	0.376238
	4.3	107	64	43	0.598131	0.401869
	average	103	61.6667	41.3333	0.598717	0.401283
			total cell number		ratio of cell types
	average	total	ACTA2+	ACTA2- CDH1-	ACTA2+	ACTA2- CDH1-
	control	68.24	46.64	21.6	0.680838	0.319162
	10 ng/ml BMP4	68.275	41.9875	26.2875	0.612958	0.387042
	100 ng/ml BMP4	119.117	82.8167	36.3	0.676408	0.323592
	250 ng/ml BMP4	104.9	67.1667	37.7333	0.635513	0.364487
			total cell number		ratio of cell types
	standard deviation	total	ACTA2+	ACTA2- CDH1-	ACTA2+	ACTA2- CDH1-
	control	8.20415	7.81076	1.92354	0.0420098	0.0420098
	10 ng/ml BMP4	18.4176	12.3777	8.04926	0.056557	0.056557
	100 ng/ml BMP4	28.9206	30.6803	2.20681	0.113798	0.113798
	250 ng/ml BMP4	10.0856	16.281	6.3505	0.0919028	0.0919028
			Shapiro-Wilk	F-test	Mann-Whitney	Welch's correction t-test	unpaired t-test	normality	variance	statistical test used
	absolut	control	0.8217	0.395			0.511	parametric	equal	two-sided unpaired t-test
	ACTA2+	10ng/ml BMP4	0.8919	ns			ns
	absolut	control	0.8217		0.143			nonparametric	equal	Mann-Whitney
	ACTA2+	100ng/ml BMP4	0.0451		ns
	absolut	control	0.8217	0.19			0.04	parametric	equal	two-sided unpaired t-test
	ACTA2+	250ng/ml BMP4	0.8035	ns			*
	absolut	control	0.5136	0.018		0.331		parametric	unequal	two-sided unpaired t-test
	ACTA2- CDH1-	10ng/ml BMP4	0.828	*		ns
	absolut	control	0.5136	0.727			<.001	parametric	equal	two-sided unpaired t-test
	ACTA2- CDH1-	100ng/ml BMP4	0.8499	ns			***
	absolut	control	0.5136	0.043		0.012		parametric	unequal	two-sided unpaired t-test
	ACTA2- CDH1-	250ng/ml BMP4	0.712	*		*
	total	control	0.5717	0.152			0.997	parametric	equal	two-sided unpaired t-test
		10ng/ml BMP4	0.103	ns			ns
	total	control	0.5717	0.038		0.087		parametric	unequal	two-sided unpaired t-test
		100ng/ml BMP4	0.1305	*		ns
	total	control	0.5717	0.681			<.001	parametric	equal	two-sided unpaired t-test
		250ng/ml BMP4	0.6763	ns			***
	relative	control	0.1392	0.569			0.077	parametric	equal	two-sided unpaired t-test
	ACTA2+	10ng/ml BMP4	0.3699	ns			ns
	relative	control	0.1392		0.571			nonparametric	equal	Mann-Whitney
	ACTA2+	100ng/ml BMP4	0.029		ns
	relative	control	0.1392	0.165			0.354	parametric	equal	two-sided unpaired t-test
	ACTA2+	250ng/ml BMP4	0.9577	ns			ns
	relative	control	0.1392	0.569			0.077	parametric	equal	two-sided unpaired t-test
	ACTA2- CDH1-	10ng/ml BMP4	0.3699	ns			ns
	relative	control	0.1392		0.571			nonparametric	equal	Mann-Whitney
	ACTA2- CDH1-	100ng/ml BMP4	0.029		ns
	relative	control	0.1392	0.165			0.354	parametric	equal	two-sided unpaired t-test
	ACTA2- CDH1-	250ng/ml BMP4	0.9577	ns			ns
