# Supplementary material for: Interplay of SHH, WNT and BMP4 signaling regulates the development of the lamina propria in the murine ureter
Source: Development. 2025 Feb 6;152(3):DEV204214. doi: 10.1242/dev.204214 (PMC11829765; doi:10.1242/dev.204214)
Supplement: Table S8. — Ureters were explanted at E12.5 and cultured for 2 days without BMS493 and for a further 6 days with increasing concentrations of BMS493. (A) Cultures were then processed for expression of the smooth muscle cell (SMC) marker ACTA2 and the lamina propria (LP) marker ALDH1A2, and the total number of cells and the ratio of ACTA2+ALDH1A2- SMCs, ACTA2-ALDH1A2+ LP fibrocytes, and ACTA2-ALDH1A2- “undifferentiated” LP cells were determined. (B) Cultures were additionally stained for the SMC marker ACTA2 and the urothelial marker CDH1 and the total number of cells and the ratio of ACTA2+CDH1- SMCs and ACTA2-CDH1- LP cells were determined. [file develop-152-204214-TableS8.xlsx]

## Sheet: Table S8
A
			total cell number			ratio of cell types
	control	total	ACTA2+	ALDH1A2+	ACTA2- ALDH1A2-	ACTA2+	ALDH1A2+	ACTA2- ALDH1A2-
	1.1	85	52	32	1	0.611765	0.376471	0.0117647
	1.2	71	53	18	0	0.746479	0.253521	0
	1.3	64	31	23	10	0.484375	0.359375	0.15625
	average	73.3333	45.3333	24.3333	3.66667	0.614206	0.329789	0.0560049
	2.1	75	53	18	4	0.706667	0.24	0.0533333
	2.2	108	71	34	3	0.657407	0.314815	0.0277778
	2.3	83	53	27	3	0.638554	0.325301	0.0361446
	average	88.6667	59	26.3333	3.33333	0.667543	0.293372	0.0390852
	3.1	70	44	21	5	0.628571	0.3	0.0714286
	3.2	66	43	18	5	0.651515	0.272727	0.0757576
	3.3	74	46	25	3	0.621622	0.337838	0.0405405
	3.4	76	52	17	7	0.684211	0.223684	0.0921053
	3.5	66	43	19	4	0.651515	0.287879	0.0606061
	average	70.4	45.6	20	4.8	0.647487	0.284426	0.0680876
	4.1	66	39	22	5	0.590909	0.333333	0.0757576
	4.2	74	57	17	0	0.77027	0.22973	0
	4.3	75	53	22	0	0.706667	0.293333	0
	4.4	60	35	12	13	0.583333	0.2	0.216667
	average	68.75	46	18.25	4.5	0.662795	0.264099	0.0731061
			total cell number			ratio of cell types
	0.1µM BMS493	total	ACTA2+	ALDH1A2+	ACTA2- ALDH1A2-	ACTA2+	ALDH1A2+	ACTA2- ALDH1A2-
	1.1	84	63	16	5	0.75	0.190476	0.0595238
	1.2	85	70	12	3	0.823529	0.141176	0.0352941
	1.3	93	69	20	4	0.741935	0.215054	0.0430108
	1.4	80	60	15	5	0.75	0.1875	0.0625
	1.5	79	60	15	4	0.759494	0.189873	0.0506329
	average	84.2	64.4	15.6	4.2	0.764992	0.184816	0.0501923
	2.1	91	74	13	4	0.813187	0.142857	0.043956
	2.2	90	63	22	5	0.7	0.244444	0.0555556
	2.3	89	66	23	0	0.741573	0.258427	0
	2.4	71	52	15	4	0.732394	0.211268	0.056338
	2.5	71	54	12	5	0.760563	0.169014	0.0704225
	average	82.4	61.8	17	3.6	0.749544	0.205202	0.0452544
	3.1	76	60	16	0	0.789474	0.210526	0
	3.2	83	67	13	3	0.807229	0.156627	0.0361446
	3.3	59	46	6	7	0.779661	0.101695	0.118644
	3.4	77	61	13	3	0.792208	0.168831	0.038961
	3.5	68	59	9	0	0.867647	0.132353	0
	average	72.6	58.6	11.4	2.6	0.807244	0.154006	0.0387499
	4.1	73	55	6	12	0.753425	0.0821918	0.164384
	4.2	86	67	14	5	0.77907	0.162791	0.0581395
	4.3	66	56	5	5	0.848485	0.0757576	0.0757576
	4.4	56	39	17	0	0.696429	0.303571	0
	4.5	50	30	17	3	0.6	0.34	0.06
	average	66.2	49.4	11.8	5	0.735482	0.192862	0.0716561
	5.1	72	50	20	2	0.694444	0.277778	0.0277778
	5.2	84	59	22	3	0.702381	0.261905	0.0357143
	5.3	83	55	26	2	0.662651	0.313253	0.0240964
	5.4	77	52	22	3	0.675325	0.285714	0.038961
	5.5	64	37	24	3	0.578125	0.375	0.046875
	average	76	50.6	22.8	2.6	0.662585	0.30273	0.0346849
			total cell number			ratio of cell types
	1 µM BMS493	total	ACTA2+	ALDH1A2+	ACTA2- ALDH1A2-	ACTA2+	ALDH1A2+	ACTA2- ALDH1A2-
	1.1	81	50	17	14	0.617284	0.209877	0.17284
	1.2	81	54	17	10	0.666667	0.209877	0.123457
	1.3	82	52	17	13	0.634146	0.207317	0.158537
	1.4	83	59	16	8	0.710843	0.192771	0.0963855
	1.5	79	55	13	11	0.696203	0.164557	0.139241
	average	81.2	54	16	11.2	0.665029	0.19688	0.138092
	2.1	104	76	17	11	0.730769	0.163462	0.105769
	2.2	67	43	16	8	0.641791	0.238806	0.119403
	average	85.5	59.5	16.5	9.5	0.68628	0.201134	0.112586
	3.1	81	47	24	10	0.580247	0.296296	0.123457
	3.2	67	45	10	12	0.671642	0.149254	0.179104
	3.3	93	62	17	14	0.666667	0.182796	0.150538
	3.4	86	64	10	12	0.744186	0.116279	0.139535
	3.5	94	72	13	9	0.765957	0.138298	0.0957447
	average	84.2	58	14.8	11.4	0.68574	0.176585	0.137676
	4.1	113	76	30	7	0.672566	0.265487	0.0619469
	4.2	105	70	33	2	0.666667	0.314286	0.0190476
	4.3	103	78	17	8	0.757282	0.165049	0.0776699
	4.4	80	52	21	7	0.65	0.2625	0.0875
	average	100.25	69	25.25	6	0.686629	0.25183	0.0615411
			total cell number			ratio of cell types
	5 µM BMS493	total	ACTA2+	ALDH1A2+	ACTA2- ALDH1A2-	ACTA2+	ALDH1A2+	ACTA2- ALDH1A2-
	1.1	60	28	6	26	0.466667	0.1	0.433333
	1.2	54	16	8	30	0.296296	0.148148	0.555556
	1.3	46	14	24	8	0.304348	0.521739	0.173913
	1.4	45	19	14	12	0.422222	0.311111	0.266667
	1.5	43	11	21	11	0.255814	0.488372	0.255814
	average	49.6	17.6	14.6	17.4	0.349069	0.313874	0.337057
	2.1	72	39	2	31	0.541667	0.0277778	0.430556
	2.2	63	37	1	25	0.587302	0.015873	0.396825
	2.3	61	25	6	30	0.409836	0.0983607	0.491803
	2.4	52	18	7	27	0.346154	0.134615	0.519231
	2.5	49	19	7	23	0.387755	0.142857	0.469388
	average	59.4	27.6	4.6	27.2	0.454543	0.0838968	0.461561
	3.1	55	30	14	11	0.545455	0.254545	0.2
	3.2	33	7	9	17	0.212121	0.272727	0.515152
	3.3	46	17	13	16	0.369565	0.282609	0.347826
	3.4	49	9	13	27	0.183673	0.265306	0.55102
	average	45.75	15.75	12.25	17.75	0.327704	0.268797	0.4035
	4.1	36	8	0	28	0.222222	0	0.777778
	4.2	46	12	2	32	0.26087	0.0434783	0.695652
	4.3	52	16	4	32	0.307692	0.0769231	0.615385
	4.4	45	16	6	23	0.355556	0.133333	0.511111
	4.5	49	18	15	16	0.367347	0.306122	0.326531
	average	45.6	14	5.4	26.2	0.302737	0.111971	0.585291
	5.1	45	17	14	14	0.377778	0.311111	0.311111
	5.2	44	17	19	8	0.386364	0.431818	0.181818
	5.3	38	11	17	10	0.289474	0.447368	0.263158
	average	42.3333	15	16.6667	10.6667	0.351205	0.396766	0.252029
			total cell number			ratio of cell types
	average	total	ACTA2+	ALDH1A2+	ACTA2- ALDH1A2-	ACTA2+	ALDH1A2+	ACTA2- ALDH1A2-
	control	75.2875	48.9833	22.2292	4.075	0.648008	0.292921	0.0590709
	0.1 µM BMS493	76.28	56.96	15.72	3.6	0.743969	0.207923	0.0481075
	1 µM BMS493	87.7875	60.125	18.1375	9.525	0.680919	0.206607	0.112474
	5 µM BMS493	48.5367	17.99	10.7033	19.8433	0.357052	0.235061	0.407887
			total cell number			ratio of cell types
	standrad deviation	total	ACTA2+	ALDH1A2+	ACTA2- ALDH1A2-	ACTA2+	ALDH1A2+	ACTA2- ALDH1A2-
	control	9.11862	6.6834	3.74498	0.688732	0.0241046	0.027461	0.015134
	0.1 µM BMS493	7.33839	6.69089	4.63163	1.03923	0.052849	0.0562662	0.0144461
	1 µM BMS493	8.50121	6.35577	4.79503	2.49983	0.0106001	0.0319951	0.0359887
	5 µM BMS493	6.59571	5.53132	5.4432	6.87552	0.0579089	0.133697	0.126175
			Shapiro-Wilk	F-test	Mann-Whitney	Welch's correction t-test	unpaired t-test	normality	variance	statistical test used
	absolute	control	0.0046		0.111			nonparametric	equal	two-sided Mann-Whitney
	ACTA2+	0.1µM BMS493	0.3927		ns
	absolute	control	0.0046		0.114			nonparametric	unequal	two-sided Mann-Whitney
	ACTA2+	1µM BMS493	0.5364		ns
	absolute	control	0.0046		0.016			nonparametric	equal	two-sided Mann-Whitney
	ACTA2+	5µM BMS493	0.0395		*
	absolute	control	0.6313	0.757			0.057	parametric	equal	two-sided unpaired t-test
	ALDH1A2+	0.1µM BMS493	0.4619	ns			ns
	absolute	control	0.6313	0.695			0.227	parametric	equal	two-sided unpaired t-test
	ALDH1A2+	1µM BMS493	0.0531	ns			ns
	absolute	control	0.6313	0.565			0.009	parametric	equal	two-sided unpaired t-test
	ALDH1A2+	5µM BMS493	0.3319	ns			**
	absolute	control	0.5588	0.525			0.46	parametric	equal	two-sided unpaired t-test
	ALDH1A2- ACTA2-	0.1µM BMS493	0.4598	ns			ns
	absolute	control	0.5588	0.062			0.006	parametric	equal	two-sided unpaired t-test
	ALDH1A2- ACTA2-	1µM BMS493	0.229	ns			**
	absolute	control	0.5588	0.003			0.007	parametric	unequal	two-sided unpaired t-test with welch correction
	ALDH1A2- ACTA2-	5µM BMS493	0.4635	**			**
	total	control	0.1127	0.667			0.861	parametric	equal	two-sided unpaired t-test
		0.1µM BMS493	0.7596	ns			ns
	total	control	0.1127	0.911			0.092	parametric	equal	two-sided unpaired t-test
		1µM BMS493	0.1362	ns			ns
	total	control	0.1127	0.538			0.001	parametric	equal	two-sided unpaired t-test
		5µM BMS493	0.269	ns			**
	relative	control	0.3458	0.228			0.013	parametric	equal	two-sided unpaired t-test
	ACTA2+	0.1µM BMS493	0.7696	ns			*
	relative	control	0.3458		0.057			nonparametric	equal	two-sided Mann-Whitney
	ACTA2+	1µM BMS493	0.0038		ns
	relative	control	0.3458	0.182			<.001	parametric	equal	two-sided unpaired t-test
	ACTA2+	5µM BMS493	0.1842	ns			***
	relative	control	0.7871	0.268			0.029	parametric	equal	two-sided unpaired t-test
	ALDH1A2+	0.1µM BMS493	0.1955	ns			*
	relative	control	0.7871	0.808			0.006	parametric	equal	two-sided unpaired t-test
	ALDH1A2+	1µM BMS493	0.4057	ns			**
	relative	control	0.7871	0.026			0.394	parametric	unequal	two-sided unpaired t-test with welch correction
	ALDH1A2+	5µM BMS493	0.5393	*			ns
	relative	control	0.6439	0.894			0.304	parametric	equal	two-sided unpaired t-test
	ALDH1A2- ACTA2-	0.1µM BMS493	0.3832	ns			ns
	relative	control	0.6439	0.189			0.034	parametric	unequal	two-sided unpaired t-test
	ALDH1A2- ACTA2-	1µM BMS493	0.1674	ns			*
	relative	control	0.6439	0.005			0.003	parametric	equal	two-sided unpaired t-test with welch correction
	ALDH1A2- ACTA2-	5µM BMS493	0.9908	**			**
B
			total cell number		ratio of cell types
	control	total	ACTA2+	ACTA2- CDH1-	ACTA2+	ACTA2- CDH1-
	1.1	80	51	29	0.6375	0.3625
	1.2	74	44	30	0.594595	0.405405
	1.3	86	59	27	0.686047	0.313953
	1.4	111	73	38	0.657658	0.342342
	average	87.75	56.75	31	0.64395	0.35605
	2.1	82	54	28	0.658537	0.341463
	2.2	63	43	20	0.68254	0.31746
	2.3	81	60	21	0.740741	0.259259
	2.4	107	79	28	0.738318	0.261682
	2.5	101	68	33	0.673267	0.326733
	average	86.8	60.8	26	0.69868	0.30132
	3.1	71	45	26	0.633803	0.366197
	3.2	64	45	19	0.703125	0.296875
	3.3	62	36	26	0.580645	0.419355
	3.4	67	43	24	0.641791	0.358209
	3.5	83	56	27	0.674699	0.325301
	average	69.4	45	24.4	0.646813	0.353187
	4.1	58	35	23	0.603448	0.396552
	4.2	60	39	21	0.65	0.35
	4.3	53	32	21	0.603774	0.396226
	4.4	66	47	19	0.712121	0.287879
	4.5	77	45	32	0.584416	0.415584
	average	62.8	39.6	23.2	0.630752	0.369248
			total cell number		ratio of cell types
	0.1 µM BMS493	total	ACTA2+	ACTA2- CDH1-	ACTA2+	ACTA2- CDH1-
	1.1	77	58	19	0.753247	0.246753
	1.2	67	51	16	0.761194	0.238806
	1.3	69	52	17	0.753623	0.246377
	1.4	58	46	12	0.793103	0.206897
	1.5	61	45	16	0.737705	0.262295
	average	66.4	50.4	16	0.759774	0.240226
	2.1	80	53	27	0.6625	0.3375
	2.2	73	51	22	0.69863	0.30137
	2.3	63	38	25	0.603175	0.396825
	2.4	79	63	16	0.797468	0.202532
	average	73.75	51.25	22.5	0.690443	0.309557
	3.1	75	57	18	0.76	0.24
	3.2	66	53	13	0.80303	0.19697
	3.3	66	54	12	0.818182	0.181818
	3.4	78	61	17	0.782051	0.217949
	3.5	71	61	10	0.859155	0.140845
	average	71.2	57.2	14	0.804484	0.195516
	4.1	71	53	18	0.746479	0.253521
	4.2	64	46	18	0.71875	0.28125
	4.3	61	55	6	0.901639	0.0983607
	4.4	67	56	11	0.835821	0.164179
	4.5	69	49	20	0.710145	0.289855
	average	66.4	51.8	14.6	0.782567	0.217433
	5.1	63	47	16	0.746032	0.253968
	5.2	71	46	25	0.647887	0.352113
	5.3	74	53	21	0.716216	0.283784
	5.4	69	46	23	0.666667	0.333333
	5.5	70	38	32	0.542857	0.457143
	average	69.4	46	23.4	0.663932	0.336068
			total cell number		ratio of cell types
	1 µM BMS493	total	ACTA2+	ACTA2- CDH1-	ACTA2+	ACTA2- CDH1-
	1.1	73	45	28	0.616438	0.383562
	1.2	75	48	27	0.64	0.36
	1.3	64	45	19	0.703125	0.296875
	1.4	80	59	21	0.7375	0.2625
	1.5	76	56	20	0.736842	0.263158
	average	73.6	50.6	23	0.686781	0.313219
	2.1	80	61	19	0.7625	0.2375
	2.2	67	52	15	0.776119	0.223881
	2.3	78	55	23	0.705128	0.294872
	2.4	72	50	22	0.694444	0.305556
	average	74.25	54.5	19.75	0.734548	0.265452
	3.1	72	50	22	0.694444	0.305556
	3.2	75	52	23	0.693333	0.306667
	3.3	83	57	26	0.686747	0.313253
	3.4	110	78	32	0.709091	0.290909
	3.5	87	66	21	0.758621	0.241379
	average	85.4	60.6	24.8	0.708447	0.291553
	4.1	100	71	29	0.71	0.29
	4.2	109	87	22	0.798165	0.201835
	4.3	91	72	19	0.791209	0.208791
	4.4	65	43	22	0.661538	0.338462
	4.5	91.25	68.25	23	0.740228	0.259772
	average
		37	19	18	0.513514	0.486486
	5.1	36	20	16	0.555556	0.444444
	5.2	44	23	21	0.522727	0.477273
	average	39	20.6667	18.3333	0.530599	0.469401
			total cell number		ratio of cell types
	5 µM BMS493	total	ACTA2+	ACTA2- CDH1-	ACTA2+	ACTA2- CDH1-
	1.1	65	32	33	0.492308	0.507692
	1.2	56	26	30	0.464286	0.535714
	1.3	61	23	38	0.377049	0.622951
	1.4	61	17	44	0.278689	0.721311
	1.5	56	15	41	0.267857	0.732143
	average	59.8	22.6	37.2	0.376038	0.623962
	2.1	91	38	53	0.417582	0.582418
	2.2	79	44	35	0.556962	0.443038
	2.3	59	26	33	0.440678	0.559322
	2.4	64	22	42	0.34375	0.65625
	average	73.25	32.5	40.75	0.439743	0.560257
	3.1	84	36	48	0.428571	0.571429
	3.2	78	40	38	0.512821	0.487179
	3.3	72	39	33	0.541667	0.458333
	3.4	72	27	45	0.375	0.625
	3.5	47	15	32	0.319149	0.680851
	average	70.6	31.4	39.2	0.435442	0.564558
	4.1	52	12	40	0.230769	0.769231
	4.2	59	12	47	0.20339	0.79661
	4.3	44	13	31	0.295455	0.704545
	4.4	42	10	32	0.238095	0.761905
	4.5	33	6	27	0.181818	0.818182
	average	46	10.6	35.4	0.229905	0.770095
	5.1	62	21	41	0.33871	0.66129
	5.2	50	12	38	0.24	0.76
	5.3	50	11	39	0.22	0.78
	5.4	47	6	41	0.12766	0.87234
	5.5	36	6	30	0.166667	0.833333
	average	49	11.2	37.8	0.218607	0.781393
			total cell number		ratio of cell types
	average	total	ACTA2+	ACTA2- CDH1-	ACTA2+	ACTA2- CDH1-
	control	76.6875	50.5375	26.15	0.655049	0.344951
	0.1 µM BMS493	69.43	51.33	18.1	0.74024	0.25976
	1 µM BMS493	72.7	50.9233	21.7767	0.680121	0.319879
	5 µM BMS493	59.73	21.66	38.07	0.339947	0.660053
			total cell number		ratio of cell types
	standard deviation	total	ACTA2+	ACTA2- CDH1-	ACTA2+	ACTA2- CDH1-
	control	12.5248	9.90298	3.43074	0.0299171	0.0299171
	0.1 µM BMS493	3.16852	3.99869	4.49778	0.0604216	0.0604216
	1 µM BMS493	20.275	18.1811	2.65036	0.0862827	0.0862827
	5 µM BMS493	12.2943	10.5474	2.02596	0.108643	0.108643
			Shapiro-Wilk	F-test	Mann-Whitney	Welch's correction t-test	unpaired t-test	normality	variance	statistical test used
	absolute	control	0.5834	0.112			0.873	parametric	equal	two-sided unpaired t-test
	ACTA2+	0.1 µM BMS493	0.7145	ns			ns
	absolute	control	0.5834	0.346			0.971	parametric	equal	two-sided unpaired t-test
	ACTA2+	1 µM BMS493	0.2929	ns			ns
	absolute	control	0.5834	0.956			0.004	parametric	equal	two-sided unpaired t-test
	ACTA2+	5 µM BMS493	0.1898	ns			**
	absolute	control	0.4146	0.685			0.022	parametric	equal	two-sided unpaired t-test
	ACAT2- CDH1-	0.1 µM BMS493	0.1204	ns			*
	absolute	control	0.4146	0.616			0.067	parametric	equal	two-sided unpaired t-test
	ACAT2- CDH1-	1 µM BMS493	0.5256	ns			ns
	absolute	control	0.4146	0.335			<.001	nonparametric	equal	two-sided Mann-Whitney
	ACAT2- CDH1-	5 µM BMS493	0.9902	ns			***
	total	control	0.2377	0.023			0.334	parametric	unequal	two-sided unpaired t-test with welsh correction
		0.1 µM BMS493	0.4648	*			ns
	total	control	0.2377	0.455			0.742	parametric	equal	two-sided unpaired t-test
		1 µM BMS493	0.2235	ns			ns
	total	control	0.2377	0.932			0.081	parametric	unequal	two-sided unpaired t-test with welsh correction
		5 µM BMS493	0.409	ns			ns
	relative	control	0.1635	0.278			0.038	parametric	equal	two-sided unpaired t-test
	ACTA2+	0.1 µM BMS493	0.504	ns			*
	relative	control	0.1635		0.286			nonparametric	equal	two-sided Mann-Whitney
	ACTA2+	1 µM BMS493	0.0401		ns
	relative	control	0.1635	0.06			<.001	nonparametric	unequal	two-sided Mann-Whitney
	ACTA2+	5 µM BMS493	0.1137	ns			***
	relative	control	0.1635	0.278			0.038	parametric	equal	two-sided unpaired t-test
	ACAT2- CDH1-	0.1 µM BMS493	0.504	ns			*
	relative	control	0.1635		0.286			nonparametric	equal	two-sided Mann-Whitney
	ACAT2- CDH1-	1 µM BMS493	0.0401		ns
	relative	control	0.1635	0.06			<.001	nonparametric	unequal	two-sided Mann-Whitney
	ACAT2- CDH1-	5 µM BMS493	0.1137	ns			***
