# Supplementary material for: Interplay of SHH, WNT and BMP4 signaling regulates the development of the lamina propria in the murine ureter
Source: Development. 2025 Feb 6;152(3):DEV204214. doi: 10.1242/dev.204214 (PMC11829765; doi:10.1242/dev.204214)
Supplement: Table S9. — Ureters were explanted at E12.5 and cultured for 2 days without retinoic acid (RA) and for a furth 6 days with increasing concentrations of RA. (A) Cultures were then processed for expression of the smooth muscle cell (SMC) marker ACTA2 and the lamina propria (LP) marker ALDH1A2, and the total number of cells and the ratio of ACTA2+ALDH1A2- SMCs, ACTA2-ALDH1A2+ LP fibrocytes, and ACTA2-ALDH1A2- “undifferentiated” LP cells were determined. (B) Cultures were additionally stained for the SMC marker ACTA2 and the urothelial marker CDH1 and the total number of cells and the ratio of ACTA2+CDH1- SMCs and ACTA2- CDH1- LP cells were determined. [file develop-152-204214-TableS9.xlsx]

## Sheet: Table S9
A
			total cell number			ratio of cell types
	control	total	ACTA2+	ALDH1A2+	ACTA2- ALDh1A2-	ACTA2+	ALDH1A2+	ACTA2- ALDh1A2-
	1.1	91	53	33	5	0.582418	0.362637	0.0549451
	1.2	80	47	31	2	0.5875	0.3875	0.025
	1.3	91	68	20	3	0.747253	0.21978	0.032967
	1.4	79	57	21	1	0.721519	0.265823	0.0126582
	1.5	76	57	19	0	0.75	0.25	0
	average	83.4	56.4	24.8	2.2	0.677738	0.297148	0.0251141
	2.1	95	65	28	2	0.684211	0.294737	0.0210526
	2.2	89	60	24	5	0.674157	0.269663	0.0561798
	2.3	99	66	33	0	0.666667	0.333333	0
	2.4	82	54	25	3	0.658537	0.304878	0.0365854
	2.5	76	48	28	0	0.631579	0.368421	0
	average	88.2	58.6	27.6	2	0.66303	0.314206	0.0227636
	3.1	90	56	29	5	0.622222	0.322222	0.0555556
	3.2	93	67	23	3	0.72043	0.247312	0.0322581
	3.3	102	69	32	1	0.676471	0.313725	0.00980392
	3.4	88	58	30	0	0.659091	0.340909	0
	3.5	92	60	32	0	0.652174	0.347826	0
	average	93	62	29.2	1.8	0.666078	0.314399	0.0195235
	4.1	74	41	31	2	0.554054	0.418919	0.027027
	4.2	79	46	30	3	0.582278	0.379747	0.0379747
	4.3	74	47	25	2	0.635135	0.337838	0.027027
	4.4	60	35	25	0	0.583333	0.416667	0
	4.5	58	32	24	2	0.551724	0.413793	0.0344828
	average	69	40.2	27	1.8	0.581305	0.393393	0.0253023
			total cell number			ratio of cell types
	0.1 µM RA	total	ACTA2+	ALDH1A2+	ACTA2- ALDh1A2-	ACTA2+	ALDH1A2+	ACTA2- ALDh1A2-
	1.1	107	69	34	4	0.64486	0.317757	0.0373832
	1.2	95	73	22	0	0.768421	0.231579	0
	1.3	95	71	24	0	0.747368	0.252632	0
	1.4	84	61	21	2	0.72619	0.25	0.0238095
	1.5	91	64	26	1	0.703297	0.285714	0.010989
	average	94.4	67.6	25.4	1.4	0.718027	0.267536	0.0144363
	2.1	71	46	21	4	0.647887	0.295775	0.056338
	2.2	81	53	25	3	0.654321	0.308642	0.037037
	2.3	68	47	21	0	0.691176	0.308824	0
	2.4	72	46	24	2	0.638889	0.333333	0.0277778
	2.5	87	61	25	1	0.701149	0.287356	0.0114943
	average	75.8	50.6	23.2	2	0.666685	0.306786	0.0265294
	3.1	166	104	45	17	0.626506	0.271084	0.10241
	3.2	148	98	32	18	0.662162	0.216216	0.121622
	average	157	101	38.5	17.5	0.644334	0.24365	0.112016
	4.1	69	55	9	5	0.797101	0.130435	0.0724638
	4.2	66	45	19	2	0.681818	0.287879	0.030303
	4.3	68	54	14	0	0.794118	0.205882	0
	4.4	74	52	22	0	0.702703	0.297297	0
	4.5	80	59	21	0	0.7375	0.2625	0
	average	71.4	53	17	1.4	0.742648	0.236799	0.0205534
			total cell number			ratio of cell types
	1 µM RA	total	ACTA2+	ALDH1A2+	ACTA2- ALDh1A2-	ACTA2+	ALDH1A2+	ACTA2- ALDh1A2-
	1.1	80	51	25	4	0.6375	0.3125	0.05
	1.2	69	45	22	2	0.652174	0.318841	0.0289855
	1.3	70	42	25	3	0.6	0.357143	0.0428571
	1.4	57	34	21	2	0.596491	0.368421	0.0350877
	1.5	70	44	25	1	0.628571	0.357143	0.0142857
	average	69.2	43.2	23.6	2.4	0.622947	0.342809	0.0342432
	2.1	90	65	21	4	0.722222	0.233333	0.0444444
	2.2	84	60	20	4	0.714286	0.238095	0.047619
	2.3	86	58	24	4	0.674419	0.27907	0.0465116
	2.4	84	65	14	5	0.77381	0.166667	0.0595238
	2.5	84	55	18	11	0.654762	0.214286	0.130952
	average	85.6	60.6	19.4	5.6	0.7079	0.22629	0.0658103
	3.1	67	48	17	2	0.716418	0.253731	0.0298507
	3.2	70	55	15	0	0.785714	0.214286	0
	3.3	61	48	9	4	0.786885	0.147541	0.0655738
	3.4	62	47	13	2	0.758065	0.209677	0.0322581
	3.5	63	44	16	3	0.698413	0.253968	0.047619
	average	64.6	48.4	14	2.2	0.749099	0.215841	0.0350603
	4.1	75	41	31	3	0.546667	0.413333	0.04
	4.2	80	44	30	6	0.55	0.375	0.075
	4.3	72	44	28	0	0.611111	0.388889	0
	4.4	74	40	28	6	0.540541	0.378378	0.0810811
	4.5	68	39	25	4	0.573529	0.367647	0.0588235
	average	73.8	41.6	28.4	3.8	0.56437	0.38465	0.0509809
	5.1	79	50	26	3	0.632911	0.329114	0.0379747
	5.2	79	53	26	0	0.670886	0.329114	0
	5.3	84	55	27	2	0.654762	0.321429	0.0238095
	5.4	70	52	18	0	0.742857	0.257143	0
	5.5	79	52	27	0	0.658228	0.341772	0
	average	78.2	52.4	24.8	1	0.671929	0.315714	0.0123568
			total cell number			ratio of cell types
	5 µM RA	total	ACTA2+	ALDH1A2+	ACTA2- ALDh1A2-	ACTA2+	ALDH1A2+	ACTA2- ALDh1A2-
	1.1	78	45	29	4	0.576923	0.371795	0.0512821
	1.2	64	36	19	9	0.5625	0.296875	0.140625
	1.3	64	35	27	2	0.546875	0.421875	0.03125
	average	68.6667	38.6667	25	5	0.562099	0.363515	0.0743857
	2.1	72	37	29	6	0.513889	0.402778	0.0833333
	2.2	68	41	21	6	0.602941	0.308824	0.0882353
	2.3	65	34	22	9	0.523077	0.338462	0.138462
	2.4	68	37	23	8	0.544118	0.338235	0.117647
	2.5	50	31	13	6	0.62	0.26	0.12
	average	64.6	36	21.6	7	0.560805	0.32966	0.109535
	3.1	61	38	23	0	0.622951	0.377049	0
	3.2	60	36	19	5	0.6	0.316667	0.0833333
	3.3	59	36	21	2	0.610169	0.355932	0.0338983
	3.4	61	37	16	8	0.606557	0.262295	0.131148
	3.5	56	33	16	7	0.589286	0.285714	0.125
	average	59.4	36	19	4.4	0.605793	0.319531	0.0746758
			total cell number			ratio of cell types
	average	total	ACTA2+	ALDH1A2+	ACTA2- ALDh1A2-	ACTA2+	ALDH1A2+	ACTA2- ALDh1A2-
	control	83.4	54.3	27.15	1.95	0.647038	0.329787	0.0231759
	0.1 µM RA	99.65	68.05	26.025	5.575	0.692924	0.263693	0.0433837
	1 µM RA	74.28	49.24	22.04	3	0.663249	0.297061	0.0396903
	5 µM RA	64.2222	36.8889	21.8667	5.46667	0.576232	0.337569	0.086199
			total cell number			ratio of cell types
	standard deviation	total	ACTA2+	ALDH1A2+	ACTA2- ALDh1A2-	ACTA2+	ALDH1A2+	ACTA2- ALDh1A2-
	control	10.3692	9.67815	1.82117	0.191485	0.0442777	0.0431684	0.00269494
	0.1 µM RA	39.5115	23.2157	9.04521	7.95503	0.0452848	0.0316059	0.0460202
	1 µM RA	8.11246	7.6582	5.52521	1.76068	0.0721814	0.0736849	0.0200497
	5 µM RA	4.64487	1.5396	3.00888	1.36137	0.0256082	0.0230337	0.0202105
			Shapiro-Wilk	F-test	Mann-Whitney	Welch's correction t-test	unpaired t-test	normality	variance	statistical test used
	absolute	control	0.1906	0.185				parametric	equal	two-sided unpaired t-test
	ACTA2+	0.1 µM RA	0.2253	ns
	absolute	control	0.1906	0.646				parametric	equal	two-sided unpaired t-test
	ACTA2+	1 µM RA	0.6649	ns
	absolute	control	0.1906		0.057			nonparametric	unequal	Mann-Whitney
	ACTA2+	5 µM RA	<0.0001		ns
	absolute	control	0.9061	0.026		0.822		parametric	unequal	two-sided unpaired t-test with welch correction
	ALDH1A2+	0.1 µM RA	0.619	*		ns
	absolute	control	0.9061	0.099			0.123	parametric	equal	two-sided unpaired t-test
	ALDH1A2+	1 µM RA	0.8646	ns			ns
	absolute	control	0.9061	0.422			0.033	parametric	equal	two-sided unpaired t-test
	ALDH1A2+	5 µM RA	0.8533	ns			*
	absolute	control	0.2725		0.743			nonparametric	equal	Mann-Whitney
	ALDH1A2- ACTA2-	0.1 µM RA	0.0032		ns
	absolute	control	0.2725	0.004		0.254		parametric	unequal	two-sided unpaired t-test with welch correction
	ALDH1A2- ACTA2-	1 µM RA	0.7818	**		ns
	absolute	control	0.2725	0.01		0.045		parametric	unequal	two-sided unpaired t-test with welch correction
	ALDH1A2- ACTA2-	5 µM RA	0.4243	**		*
	total	control	0.5774	0.343			0.032	parametric	equal	two-sided unpaired t-test
		0.1 µM RA	0.1403	ns			*
	total	control	0.5774	0.054			0.457	parametric	equal	two-sided unpaired t-test
		1 µM RA	0.9734	ns			ns
	total	control	0.5774	0.632			0.181	parametric	equal	two-sided unpaired t-test
		5 µM RA	0.8654	ns			ns
	relative	control	0.046		0.343			nonparametric	unequal	Mann-Whitney
	ACTA2+	0.1 µM RA	0.6637		ns
	relative	control	0.046		0.73			nonparametric	unequal	Mann-Whitney
	ACTA2+	1 µM RA	0.9599		ns
	relative	control	0.046		0.114			nonparametric	unequal	Mann-Whitney
	ACTA2+	5 µM RA	0.0483		ns
	relative	control	0.0756	0.621			0.048	parametric	equal	two-sided unpaired t-test
	ALDH1A2+	0.1 µM RA	0.4554	ns			*
	relative	control	0.0756	0.406			0.46	parametric	equal	two-sided unpaired t-test
	ALDH1A2+	1 µM RA	0.4475	ns			ns
	relative	control	0.0756	0.459			0.791	parametric	equal	two-sided unpaired t-test
	ALDH1A2+	5 µM RA	0.4233	ns			ns
	relative	control	0.3116		0.886			nonparametric	equal	Mann-Whitney
	ALDH1A2- ACTA2-	0.1 µM RA	0.0241		ns
	relative	control	0.3116	0.008		0.14		parametric	unequal	two-sided unpaired t-test with welch correction
	ALDH1A2- ACTA2-	1 µM RA	0.898	**		ns
	relative	control	0.3116		0.057			nonparametric	equal	Mann-Whitney
	ALDH1A2- ACTA2-	5 µM RA	0.0137		ns
B
			total cell number		ratio of cell types
	control µM	total	ACTA2+	ACTA2- CDH1-	ACTA2+	ACTA2- CDH1-
	1.1	96	69	27	0.71875	0.28125
	1.2	92	59	33	0.641304	0.358696
	1.3	80	58	22	0.725	0.275
	1.4	82	59	23	0.719512	0.280488
	1.5	70	53	17	0.757143	0.242857
	average	84	59.6	24.4	0.712342	0.287658
	2.1	79	59	20	0.746835	0.253165
	2.2	91	68	23	0.747253	0.252747
	2.3	88	62	26	0.704545	0.295455
	2.4	82	57	25	0.695122	0.304878
	average	85	61.5	23.5	0.723439	0.276561
	3.1	102	60	42	0.588235	0.411765
	3.2	112	77	35	0.6875	0.3125
	3.3	92	60	32	0.652174	0.347826
	3.4	83	60	23	0.722892	0.277108
	3.5	91	61	30	0.67033	0.32967
	average	96	63.6	32.4	0.664226	0.335774
	4.1	73	52	21	0.712329	0.287671
	4.2	88	60	28	0.681818	0.318182
	4.3	79	51	28	0.64557	0.35443
	4.4	67	42	25	0.626866	0.373134
	4.5	59	29	30	0.491525	0.508475
	average	73.2	46.8	26.4	0.631622	0.368378
			total cell number		ratio of cell types
	0.1 µM RA	total	ACTA2+	ACTA2- CDH1-	ACTA2+	ACTA2- CDH1-
	1.1	114	87	27	0.763158	0.236842
	1.2	121	93	28	0.768595	0.231405
	1.3	104	80	24	0.769231	0.230769
	1.4	105	79	26	0.752381	0.247619
	1.5	104	80	24	0.769231	0.230769
	average	109.6	83.8	25.8	0.764519	0.235481
	2.1	86	43	43	0.5	0.5
	2.2	78	45	33	0.576923	0.423077
	2.3	88	51	37	0.579545	0.420455
	2.4	73	47	26	0.643836	0.356164
	2.5	84	55	29	0.654762	0.345238
	average	81.8	48.2	33.6	0.591013	0.408987
	3.1	84	62	22	0.738095	0.261905
	3.2	86	63	23	0.732558	0.267442
	3.3	97	67	30	0.690722	0.309278
	3.4	84	67	17	0.797619	0.202381
	average	87.75	64.75	23	0.739749	0.260251
	4.1	57	37	20	0.649123	0.350877
	4.2	56	35	21	0.625	0.375
	4.3	60	39	21	0.65	0.35
	4.4	48	33	15	0.6875	0.3125
	4.5	48	30	18	0.625	0.375
	average	53.8	34.8	19	0.647325	0.352675
			total cell number		ratio of cell types
	1 µM RA	total	ACTA2+	ACTA2- CDH1-	ACTA2+	ACTA2- CDH1-
	1.1	70	47	23	0.671429	0.328571
	1.2	68	42	26	0.617647	0.382353
	1.3	71	44	27	0.619718	0.380282
	1.4	67	47	20	0.701493	0.298507
	1.5	57	40	17	0.701754	0.298246
	average	66.6	44	22.6	0.662408	0.337592
	2.1	87	67	20	0.770115	0.229885
	2.2	82	60	22	0.731707	0.268293
	2.3	86	63	23	0.732558	0.267442
	2.4	90	68	22	0.755556	0.244444
	2.5	103	80	23	0.776699	0.223301
	average	89.6	67.6	22	0.753327	0.246673
	3.1	79	57	22	0.721519	0.278481
	3.2	77	58	19	0.753247	0.246753
	3.3	83	64	19	0.771084	0.228916
	3.4	70	54	16	0.771429	0.228571
	3.5	71	51	20	0.71831	0.28169
	average	76	56.8	19.2	0.747118	0.252882
	4.1	78	48	30	0.615385	0.384615
	4.2	81	46	35	0.567901	0.432099
	4.3	76	49	27	0.644737	0.355263
	4.4	80	47	33	0.5875	0.4125
	4.5	82	45	37	0.54878	0.45122
	average	79.4	47	32.4	0.592861	0.407139
	5.1	72	46	26	0.638889	0.361111
	5.2	71	43	28	0.605634	0.394366
	5.3	79	48	31	0.607595	0.392405
	5.4	68	51	17	0.75	0.25
	average	72.5	47	25.5	0.650529	0.349471
			total cell number		ratio of cell types
	5 µM RA	total	ACTA2+	ACTA2- CDH1-	ACTA2+	ACTA2- CDH1-
	1.1	87	49	38	0.563218	0.436782
	1.2	69	39	30	0.565217	0.434783
	1.3	84	51	33	0.607143	0.392857
	1.4	73	39	34	0.534247	0.465753
	1.5	76	47	29	0.618421	0.381579
	average	77.8	45	32.8	0.577649	0.422351
	2.1	89	52	37	0.58427	0.41573
	2.2	70	39	31	0.557143	0.442857
	2.3	76	47	29	0.618421	0.381579
	2.4	64	38	26	0.59375	0.40625
	2.5	72	43	29	0.597222	0.402778
	average	74.2	43.8	30.4	0.590161	0.409839
	3.1	58	34	24	0.586207	0.413793
	3.2	58	38	20	0.655172	0.344828
	3.3	52	30	22	0.576923	0.423077
	3.4	56	29	27	0.517857	0.482143
	average	74.2	43.8	30.4	0.590161	0.409839
			total cell number		ratio of cell types
	average	total	ACTA2+	total cell number
	control	84.55	57.875	26.675	0.682907	0.317093
	0.1 µM RA	83.2375	57.8875	25.35	0.685651	0.314349
	1 µM RA	76.82	52.48	24.34	0.681249	0.318751
	5 µM RA	69.3333	40.5167	28.8167	0.58395	0.41605
			total cell number		ratio of cell types
	standard deviation	total	ACTA2+	ACTA2- CDH1-	ACTA2+	ACTA2- CDH1-
	control	9.31719	7.56191	4.00448	0.0427724	0.0427724
	0.1 µM RA	22.9781	21.1773	6.16739	0.0807712	0.0807712
	1 µM RA	8.56983	9.73715	5.03071	0.0682735	0.0682735
	5 µM RA	11.6865	6.75284	4.96798	0.00625644	0.00625644
			Shapiro-Wilk	F-test	Mann-Whitney	Welch's correction t-test	unpaired t-test	normality	variance	statistical test used
	absolute	control	0.1437	0.125			>.999	parametric	equal	two-sided unpaired t-test
	ACTA2+	0.1 µM RA	0.9381	ns			ns
	absolute	control	0.1437	0.707			0.395	parametric	equal	two-sided unpaired t-test
	ACTA2+	1 µM RA	0.2252	ns			ns
	absolute	control	0.1437	0.945			0.026	parametric	equal	two-sided unpaired t-test
	ACTA2+	5 µM RA	0.1699	ns			*
	absolute	control	0.277	0.497			0.731	parametric	unequal	two-sided unpaired t-test
	ACTA2- CDH1-	0.1 µM RA	0.8174	ns			ns
	absolute	control	0.277	0.737			0.476	parametric	equal	two-sided unpaired t-test
	ACTA2- CDH1-	1 µM RA	0.4908	ns			ns
	absolute	control	0.277	0.694			0.553	parametric	unequal	two-sided unpaired t-test
	ACTA2- CDH1-	5 µM RA	0.4659	ns			ns
	total	control	0.7974	0.172			0.919	parametric	equal	two-sided unpaired t-test
		0.1 µM RA	0.8843	ns			ns
	total	control	0.7974	0.843			0.236	parametric	unequal	two-sided unpaired t-test
		1 µM RA	0.9249	ns			ns
	total	control	0.7974	0.682			0.112	parametric	equal	two-sided unpaired t-test
		5 µM RA	0.2953	ns			ns
	relative	control	0.5439	0.324			0.954	parametric	equal	two-sided unpaired t-test
	ACTA2+	0.1 µM RA	0.5706	ns			ns
	relative	control	0.5439	0.468			0.968	parametric	equal	two-sided unpaired t-test
	ACTA2+	1 µM RA	0.4434	ns			ns
	relative	control	0.5439	0.042		0.018		parametric	equal	two-sided unpaired t-test with welchs correction
	ACTA2+	5 µM RA	0.9763	*		*
	relative	control	0.5439	0.324			0.954	parametric	equal	two-sided unpaired t-test
	ACTA2- CDH1-	0.1 µM RA	0.5706	ns			ns
	relative	control	0.5439	0.468			0.968	parametric	equal	two-sided unpaired t-test
	ACTA2- CDH1-	1 µM RA	0.4434	ns			ns
	relative	control	0.5439	0.042		0.018		parametric	equal	two-sided unpaired t-test with welchs correction
	ACTA2- CDH1-	5 µM RA	0.9763	*		*
