# Supplementary material for: Interplay of SHH, WNT and BMP4 signaling regulates the development of the lamina propria in the murine ureter
Source: Development. 2025 Feb 6;152(3):DEV204214. doi: 10.1242/dev.204214 (PMC11829765; doi:10.1242/dev.204214)
Supplement: Table S10. — Ureters were explanted at P0 and cultured for 6 days with increasing concentrations of cyclopamine. (A) Cultures were then processed for expression of the smooth muscle cell (SMC) marker ACTA2 and the lamina propria (LP) marker ALDH1A2, and the total number of cells and the ratio of ACTA2+ALDH1A2- SMCs, ACTA2-ALDH1A2+ LP fibrocytes, and ACTA2-ALDH1A2- “undifferentiated” LP cells were determined. (B) Cultures were additionally stained for the SMC marker ACTA2 and the urothelial marker CDH1 and the total number of cells and the ratio of ACTA2+CDH1- SMCs and ACTA2-CDH1- LP cells were determined. [file develop-152-204214-TableS10.xlsx]

## Sheet: Table S10
A
			total cell number			ratio of cell types
	control	total	ACTA2 +	ALDH1A2 +	ACTA2 - ALDH1A2 -	ACTA2+	ALDH1A2+	ACTA2- ALDH1A2-
	1.1	187	148	39	0	0.791444	0.208556	0
	1.2	148	113	35	0	0.763514	0.236486	0
	1.3	190	137	53	0	0.721053	0.278947	0
	1.4	177	122	55	0	0.689266	0.310734	0
	1.5	189	138	51	0	0.730159	0.269841	0
	Average	178.2	131.6	46.6	0	0.739087	0.260913	0
	2.1	147	118	29	0	0.802721	0.197279	0
	2.2	146	110	36	0	0.753425	0.246575	0
	2.3	119	93	26	0	0.781513	0.218487	0
	2.4	123	92	31	0	0.747967	0.252033	0
	2.5	127	92	35	0	0.724409	0.275591	0
	Average	132.4	101	31.4	0	0.762007	0.237993	0
	3.1	158	124	34	0	0.78481	0.21519	0
	3.2	159	117	42	0	0.735849	0.264151	0
	3.3	151	116	35	0	0.768212	0.231788	0
	Average	156	119	37	0	0.762957	0.237043	0
	4.1	170	120	50	0	0.705882	0.294118	0
	4.1	157	121	36	0	0.770701	0.229299	0
	4.3	152	115	37	0	0.756579	0.243421	0
	4.4	162	125	37	0	0.771605	0.228395	0
	4.5	157	109	48	0	0.694268	0.305732	0
	Average	159.6	118	41.6	0	0.739807	0.260193	0
	5.1	147	101	46	0	0.687075	0.312925	0
	5.2	170	128	42	0	0.752941	0.247059	0
	5.3	134	93	41	0	0.69403	0.30597	0
	5.4	168	127	41	0	0.755952	0.244048	0
	Average	154.75	112.25	42.5	0	0.7225	0.2775	0
			total cell number			ratio of cell types
	0.1 µM cyclopamine	total	ACTA2 +	ALDH1A2 +	ACTA2 - ALDH1A2 -	ACTA2+	ALDH1A2+	ACTA2- ALDH1A2-
	1.1	272	209	63	0	0.768382	0.231618	0
	1.2	214	166	48	0	0.775701	0.224299	0
	1.3	237	184	53	0	0.776371	0.223629	0
	1.4	173	127	46	0	0.734104	0.265896	0
	1.5	232	184	48	0	0.793103	0.206897	0
	Average	225.6	174	51.6	0	0.769532	0.230468	0
	2.1	210	180	30	0	0.857143	0.142857	0
	2.2	140	105	33	2	0.75	0.235714	0.0142857
	2.3	131	97	34	0	0.740458	0.259542	0
	2.4	133	103	30	0	0.774436	0.225564	0
	2.5	143	112	31	0	0.783217	0.216783	0
	Average	151.4	119.4	31.6	0.4	0.781051	0.216092	0.00285714
	3.1	210	160	50	0	0.761905	0.238095
	3.2	163	122	41	0	0.748466	0.251534	0
	3.3	169	127	42	0	0.751479	0.248521	0
	Average	180.667	136.333	44.3333	0	0.75395	0.24605	0
								0
	4.1	178	127	49	2	0.713483	0.275281	0.011236
	4.2	139	98	41	0	0.705036	0.294964	0
	4.3	173	125	47	1	0.722543	0.271676	0.00578035
	4.4	130	104	26	0	0.8	0.2	0
	4.5	151	120	31	0	0.794702	0.205298	0
	Average	154.2	114.8	38.8	0.6	0.747153	0.249444	0.00340326
	3.1	140	101	39	0	0.721429	0.278571	0
	3.2	152	116	36	0	0.763158	0.236842	0
	3.3	132	97	35	0	0.734848	0.265152	0
	Average	141.333	104.667	36.6667	0	0.739812	0.260188	0
			total cell number			ratio of cell types
	1 µM cyclopamine	total	ACTA2 +	ALDH1A2 +	ACTA2 - ALDH1A2 -	ACTA2+	ALDH1A2+	ACTA2- ALDH1A2-
	1.1	127	89	38	0	0.700787	0.299213	0
	1.2	128	102	26	0	0.796875	0.203125	0
	1.3	113	81	32	0	0.716814	0.283186	0
	1.4	117	79	38	0	0.675214	0.324786	0
	Average	121.25	87.75	33.5	0	0.722423	0.277577	0
	2.1	148	121	27	0	0.817568	0.182432	0
	2.2	192	145	46	1	0.755208	0.239583	0.00520833
	2.3	188	145	43	0	0.771277	0.228723	0
	2.4	155	129	26	0	0.832258	0.167742	0
	2.5	182	147	33	2	0.807692	0.181319	0.010989
	Average	173	137.4	35	0.6	0.796801	0.19996	0.00323947
	3.1	170	132	38	0	0.776471	0.223529	0
	3.2	148	116	32	0	0.783784	0.216216	0
	3.3	149	111	38	0	0.744966	0.255034	0
	3.4	167	127	40	0	0.760479	0.239521	0
	3.5	165	125	38	2	0.757576	0.230303	0.0121212
	Average	159.8	122.2	37.2	0.4	0.764655	0.232921	0.00242424
	4.1	181	141	40	0	0.779006	0.220994	0
	4.2	144	113	31	0	0.784722	0.215278	0
	4.3	142	119	23	0	0.838028	0.161972	0
	4.4	180	145	35	0	0.805556	0.194444	0
	4.5	170	130	40	0	0.764706	0.235294	0
	Average	163.4	129.6	33.8	0	0.794403	0.205597	0
			total cell number			ratio of cell types
	5 µM cyclopamine	total	ACTA2 +	ALDH1A2 +	ACTA2 - ALDH1A2 -	ACTA2+	ALDH1A2+	ACTA2- ALDH1A2-
	1.1	57	57	0	0	1	0	0
	1.2	88	64	0	24	0.727273	0	0.272727
	1.3	76	64	0	12	0.842105	0	0.157895
	Average	73.6667	61.6667	0	12	0.856459	0	0.143541
	2.1	148	121	27	0	0.754545	0.0181818	0.227273
	2.2	192	145	46	1	0.811966	0.034188	0.153846
	2.3	188	145	43	0	0.794643	0.0714286	0.133929
	2.4	155	129	26	0	0.836735	0.0408163	0.122449
	2.5	182	147	33	2	0.820755	0.113208	0.0660377
	Average	173	137.4	35	0.6	0.803729	0.0555645	0.140707
	3.1	124	117	4	3	0.943548	0.0322581	0.0241935
	3.2	106	100	4	2	0.943396	0.0377358	0.0188679
	3.3	129	105	5	19	0.813953	0.0387597	0.147287
	3.4	122	75	23	24	0.614754	0.188525	0.196721
	Average	120.25	99.25	9	12	0.828913	0.0743195	0.0967674
	4.1	87	73	0	14	0.83908	0	0.16092
	4.2	103	91	6	6	0.883495	0.0582524	0.0582524
	4.3	135	118	0	17	0.874074	0	0.125926
	4.4	83	76	0	7	0.915663	0	0.0843373
	4.5	136	102	3	31	0.75	0.0220588	0.227941
	Average	108.8	92	1.8	15	0.852462	0.0160623	0.131475
	5.1	115	82	0	33	0.713043	0	0.286957
	5.2	153	128	0	25	0.836601	0	0.163399
	5.3	141	141	0	0	1	0	0
	Average	136.333	117	0	19.3333	0.849882	0	0.150118
			total cell number			ratio of cell types
	10 µM cyclopamine	total	ACTA2 +	ALDH1A2 +	ACTA2 - ALDH1A2 -	ACTA2+	ratio ALDH1A2+	ratio ACTA2- ALDH1A2-
	1.1	140	108	0	32	0.771429	0	0.228571
	1.2	132	105	2	25	0.795455	0.0151515	0.189394
	1.3	129	111	0	18	0.860465	0	0.139535
	1.4	130	120	0	10	0.923077	0	0.0769231
	1.5	131	113	0	18	0.862595	0	0.137405
	Average	132.4	111.4	0.4	20.6	0.842604	0.0030303	0.154366
	2.1	138	110	2	26	0.797101	0.0144928	0.188406
	2.2	128	96	0	32	0.75	0	0.25
	2.3	140	116	0	24	0.828571	0	0.171429
	2.4	121	102	2	17	0.842975	0.0165289	0.140496
	2.5	128	105	6	17	0.820312	0.046875	0.132812
	Average	131	105.8	2	23.2	0.807792	0.0155793	0.176629
	3.1	157	139	0	18	0.88535	0	0.11465
	3.2	138	113	3	22	0.818841	0.0217391	0.15942
	3.3	152	126	0	26	0.828947	0	0.171053
	3.4	162	136	0	26	0.839506	0	0.160494
	3.5	165	133	2	30	0.806061	0.0121212	0.181818
	Average	154.8	129.4	1	24.4	0.835741	0.00677207	0.157487
	4.1	183	169	0	14	0.923497	0	0.0765027
	4.2	140	117	6	17	0.835714	0.0428571	0.121429
	4.3	169	140	0	29	0.828402	0	0.171598
	4.4	136	121	0	15	0.889706	0	0.110294
	Average	157	136.75	1.5	18.75	0.86933	0.0107143	0.119956
	4.1	93	81	0	12	0.870968	0	0.129032
	4.2	94	72	2	20	0.765957	0.0212766	0.212766
	Average	93.5	76.5	1	16	0.818463	0.0106383	0.170899
	Average		total cell number			ratio of cell types
		total	ACTA2+	ALDH1A2+	ACTA2- ALDH1A2-	ACTA2+	ALDH1A2+	ACTA2- ALDH1A2-
	control	156.19	116.37	39.82	0	0.745054	0.254946	0
	0.1 µM cyclopamine	170.64	129.84	40.6	0.2	0.7609	0.237928	0.00117206
	1 µM cyclopamine	154.363	119.238	34.875	0.25	0.772451	0.225929	0.00161956
	5 µM cyclopamine	109.53	91.4233	3.36	14.7467	0.834688	0.0306765	0.134636
	10 µM cyclopamine	133.74	111.97	1.18	20.59	0.837221	0.00882309	0.153955
	Standard deviation		total cell number			ratio of cell types
		total	ACTA2+	ALDH1A2+	ACTA2- ALDH1A2-	ACTA2+	ALDH1A2+	ACTA2- ALDH1A2-
	control	16.3106	11.1214	5.81309	0	0.0171721	0.0171721	0
	0.1 µM cyclopamine	33.987	27.2083	7.65913	0.282843	0.0167985	0.017283	0.00172532
	1 µM cyclopamine	22.7672	21.8899	1.68003	0.3	0.0346662	0.0354316	0.0016685
	5 µM cyclopamine	36.4658	28.3331	14.914	6.9374	0.0220667	0.0339438	0.0210803
	10 µM cyclopamine	25.5593	23.5285	0.601664	3.38312	0.0237194	0.0047146	0.0220879
			Shapiro-Wilk	F-test	Mann-Whitney	Welch's correction t-test	unpaired t-test	normality	variance	statistical test used
	absolute	control	0.9085	0.111			0.335	parametric	equal	two-sided unpaired t-test
	ACTA2+	0.1 µM	0.3472	ns			ns
	absolute	control	0.9085	0.224			0.804	parametric	equal	two-sided unpaired t-test
	ACTA2+	1 µM	0.2956	ns			ns
	absolute	control	0.9085	0.277			0.041	parametric	equal	two-sided unpaired t-test
	ACTA2+	5 µM	0.8925	ns			*
	absolute	control	0.9085	0.176			0.715	parametric	equal
	ACTA2+	10 µM	0.7003	ns			ns
	absolute	control	0.8526	0.606			0.861	parametric	equal	two-sided unpaired t-test
	ALDH1A2+	0.1	0.9196	ns			ns
	absolute	control	0.8526	0.069			0.148	parametric	equal	two-sided unpaired t-test
	ALDH1A2+	1	0.375	ns			ns
	absolute	control	0.8526	0.485			<.001	parametric	equal	two-sided unpaired t-test
	ALDH1A2+	5	0.2482	ns			***
	absolute	control	0.8526	<.001			<.001	parametric	equal	two-sided unpaired t-test with Welch correction
	ALDH1A2+	10	0.8642	***			***
	absolute	control	not given		0.444			nonparametric	unequal	two-sided Mann-Whitney
	ALDH1A2- ACTA2-	0.1	0.0422		ns
	absolute	control	not given		0.167			nonparametric	unequal	two-sided Mann-Whitney
	ALDH1A2- ACTA2-	1	0.2242		ns
	absolute	control	not given		0.008			nonparametric	unequal	two-sided Mann-Whitney
	ALDH1A2- ACTA2-	5	0.3356		**
	absolute	control	not given		0.008			nonparametric	unequal	two-sided Mann-Whitney
	ALDH1A2- ACTA2-	10	0.8621		**
	total	control	0.6591	0.184			0.416	parametric	equal	two-sided unpaired t-test
		0.1	0.2316	ns			ns
	total	control	0.6591	0.527			0.892	parametric	equal	two-sided unpaired t-test
		1	0.1985	ns			ns
	total	control	0.6591	0.521			0.006	parametric	equal	two-sided unpaired t-test
		5	0.6108	ns			**
	total	control	0.6591	0.406			0.136	parametric	equal	two-sided unpaired t-test
		10	0.3086	ns			ns
	relative	control	0.363	0.967			0.26	parametric	equal	two-sided unpaired t-test
	ACTA2+	0.1	0.7638	ns			ns
	relative	control	0.363	0.208			0.208	parametric	equal	two-sided unpaired t-test
	ACTA2+	1	0.3051	ns			ns
	relative	control	0.363	0.639			<.001	parametric	equal	two-sided unpaired t-test
	ACTA2+	5	0.2001	ns			***
	relative	control	0.363	0.547			<.001	parametric	equal	two-sided unpaired t-test
	ACTA2+	10	0.8767	ns			***
	relative	control	0.363	0.99			0.226	parametric	equal	two-sided unpaired t-test
	ALDH1A2+	0.1	0.8161	ns			ns
	relative	control	0.363	0.196			0.192	parametric	equal	two-sided unpaired t-test
	ALDH1A2+	1	0.3821	ns			ns
	relative	control	0.363	0.215			<.001	parametric	equal	two-sided unpaired t-test
	ALDH1A2+	5	0.2139	ns			***
	relative	control	0.363	0.028			<.001	parametric	equal	two-sided unpaired t-test with Welch correction
	ALDH1A2+	10	0.8824	*			***
	relative	control	not given		0.444			nonparametric	unequal	two-sided Mann-Whitney
	ALDH1A2- ACTA2-	0.1	0.0199		ns
	relative	control	not given		0.167			nonparametric	unequal	two-sided Mann-Whitney
	ALDH1A2- ACTA2-	1	0.1625		ns
	relative	control	not given		0.008			nonparametric	unequal	two-sided Mann-Whitney
	ALDH1A2- ACTA2-	5	0.1351		**
	relative	control	not given		0.008			nonparametric	unequal	two-sided Mann-Whitney
	ALDH1A2- ACTA2-	10	0.3533		**
B
			total cell number		ratio of cell types
	control	total	ACTA2+	CDH1- ACTA2-	ACTA2+	CDH1- ACTA2-
	1.1	216	151	65	0.699074	0.300926
	1.2	208	155	53	0.745192	0.254808
	1.3	181	130	51	0.718232	0.281768
	1.4	246	193	53	0.784553	0.215447
	1.5	236	185	51	0.783898	0.216102
	Average	217.4	162.8	54.6	0.74885	0.25115
	2.1	167	136	31	0.814371	0.185629
	2.2	149	117	32	0.785235	0.214765
	2.3	144	108	36	0.75	0.25
	2.4	162	135	27	0.833333	0.166667
	2.5	156	124	32	0.794872	0.205128
	Average	155.6	124	31.6	0.796915	0.203085
	3.1	191	139	52	0.727749	0.272251
	3.2	199	146	53	0.733668	0.266332
	3.3	149	114	35	0.765101	0.234899
	3.4	214	150	64	0.700935	0.299065
	3.5	153	104	49	0.679739	0.320261
	Average	181.2	130.6	50.6	0.720751	0.279249
	4.1	135	99	36	0.733333	0.266667
	4.1	147	101	46	0.687075	0.312925
	4.3	178	127	51	0.713483	0.286517
	4.4	202	143	59	0.707921	0.292079
	4.5	173	132	41	0.763006	0.236994
	Average	167	120.4	46.6	0.720958	0.279042
	5.1	190	135	55	0.710526	0.289474
	5.2	179	129	50	0.72067	0.27933
	5.3	168	134	34	0.797619	0.202381
	Average	179	132.667	46.3333	0.741155	0.258845
			total cell number		ratio of cell types
	0.1 µM cyclopamine	total	ACTA2+	CDH1- ACTA2-	ACTA2+	CDH1- ACTA2-
	1.1	225	175	50	0.777778	0.222222
	1.2	158	116	42	0.734177	0.265823
	1.3	219	174	45	0.794521	0.205479
	1.4	209	163	46	0.779904	0.220096
	1.5	195	143	52	0.733333	0.266667
	Average	201.2	154.2	47	0.766402	0.233598
	2.1	183	137	46	0.748634	0.251366
	2.2	157	115	42	0.732484	0.267516
	2.3	178	140	38	0.786517	0.213483
	Average	172.667	130.667	42	0.756757	0.243243
	3.1	154	114	40	0.74026	0.25974
	3.2	168	121	47	0.720238	0.279762
	3.3	128	91	37	0.710938	0.289062
	3.4	145	107	38	0.737931	0.262069
	Average	148.75	108.25	40.5	0.727731	0.272269
	4.1	181	141	40	0.779006	0.220994
	4.2	171	125	46	0.730994	0.269006
	Average	176	133	43	0.755682	0.244318
	5.1	153	114	39	0.745098	0.254902
	5.2	155	125	30	0.806452	0.193548
	5.3	153	116	37	0.75817	0.24183
	Average	153.667	118.333	35.3333	0.770065	0.229935
			total cell number		ratio of cell types
	1 µM cyclopamine	total	ACTA2+	CDH1- ACTA2-	ACTA2+	CDH1- ACTA2-
	1.1	111	83	28	0.747748	0.252252
	1.2	126	88	38	0.698413	0.301587
	1.3	114	91	23	0.798246	0.201754
	1.4	116	88	28	0.758621	0.241379
	1.5	137	92	45	0.671533	0.328467
	Average	120.8	88.4	32.4	0.731788	0.268212
	2.1	179	141	38	0.787709	0.212291
	2.2	175	136	39	0.777143	0.222857
	2.3	195	151	44	0.774359	0.225641
	2.4	173	133	40	0.768786	0.231214
	2.5	198	155	43	0.782828	0.217172
	Average	184	143.2	40.8	0.778261	0.221739
	3.1	156	121	35	0.775641	0.224359
	3.2	192	151	41	0.786458	0.213542
	3.3	185	132	53	0.713514	0.286486
	3.4	188	143	45	0.760638	0.239362
	Average	180.25	136.75	43.5	0.758669	0.241331
	4.1	188	146	42	0.776596	0.223404
	4.2	183	146	37	0.797814	0.202186
	4.3	177	134	43	0.757062	0.242938
	4.4	187	142	45	0.759358	0.240642
	4.5	152	114	38	0.75	0.25
	Average	177.4	136.4	41	0.768884	0.231116
			total cell number		ratio of cell types
	5 µM cyclopamine	total	ACTA2+	CDH1- ACTA2-	ACTA2+	CDH1- ACTA2-
	1.1	107	83	24	0.775701	0.224299
	1.2	110	82	28	0.745455	0.254545
	1.3	113	88	25	0.778761	0.221239
	1.4	100	78	22	0.78	0.22
	1.5	90	76	14	0.844444	0.155556
	Average	104	81.4	22.6	0.782692	0.217308
	2.1	188	144	44	0.765957	0.234043
	2.2	151	111	40	0.735099	0.264901
	2.3	131	91	40	0.694656	0.305344
	2.4	108	81	27	0.75	0.25
	2.5	111	81	30	0.72973	0.27027
	Average	137.8	101.6	36.2	0.7373	0.2627
	3.1	126	95	31	0.753968	0.246032
	3.2	266	193	73	0.725564	0.274436
	3.3	281	223	58	0.793594	0.206406
	3.4	118	91	27	0.771186	0.228814
	Average	197.75	150.5	47.25	0.761062	0.238938
	4.1	78	61	17	0.782051	0.217949
	4.2	104	86	18	0.826923	0.173077
	4.3	124	89	35	0.717742	0.282258
	4.4	127	101	26	0.795276	0.204724
	4.5	110	86	24	0.781818	0.218182
	Average	108.6	84.6	24	0.779006	0.220994
	5.1	130	93	37	0.715385	0.284615
	5.2	155	124	31	0.8	0.2
	5.3	123	85	38	0.691057	0.308943
	5.4	145	124	21	0.855172	0.144828
	5.5	155	126	29	0.812903	0.187097
	Average	141.6	110.4	31.2	0.779661	0.220339
			total cell number		ratio of cell types
	10 µM cyclopamine	total	ACTA2+	CDH1- ACTA2-	ACTA2+	CDH1- ACTA2-
	1.1	97	89	8	0.917526	0.0824742
	1.2	120	85	35	0.708333	0.291667
	1.3	101	78	23	0.772277	0.227723
	1.4	114	93	21	0.815789	0.184211
	1.5	97	68	29	0.701031	0.298969
	Average	105.8	82.6	23.2	0.780718	0.219282
	2.1	155	128	27	0.825806	0.174194
	2.2	164	140	24	0.853659	0.146341
	2.3	151	124	27	0.821192	0.178808
	2.4	122	103	19	0.844262	0.155738
	2.5	130	106	24	0.815385	0.184615
	Average	144.4	120.2	24.2	0.83241	0.16759
	3.1	190	159	31	0.836842	0.163158
	3.2	151	118	33	0.781457	0.218543
	3.3	161	119	42	0.73913	0.26087
	3.4	153	125	28	0.816993	0.183007
	3.5	173	136	37	0.786127	0.213873
	Average	165.6	131.4	34.2	0.793478	0.206522
	4.1	137	105	32	0.766423	0.233577
	4.2	164	140	24	0.853659	0.146341
	4.3	150	117	33	0.78	0.22
	4.4	151	118	33	0.781457	0.218543
	4.5	155	126	29	0.812903	0.187097
	Average	151.4	121.2	30.2	0.800528	0.199472
	5.1	144	112	32	0.777778	0.222222
	5.2	122	92	30	0.754098	0.245902
	5.3	131	98	33	0.748092	0.251908
	5.4	135	105	30	0.777778	0.222222
	Average	133	101.75	31.25	0.765038	0.234962
	Average		total cell number		ratio of cell types
		total	ACTA2+	ACTA2- CDH1-	ACTA2+	ACTA2- CDH1-
	control	180.04	134.093	45.9467	0.744797	0.255203
	0.1 µM	170.457	128.89	41.5667	0.756145	0.243855
	1 µM	165.613	126.188	39.425	0.761944	0.238056
	5 µM	137.95	105.7	32.25	0.76622	0.23378
	10 µM	116.7	92.8583	23.8417	0.795701	0.204299
	Standard deviation		total cell number		ratio of cell types
		total	ACTA2+	ACTA2- CDH1-	ACTA2+	ACTA2- CDH1-
	control	23.2677	16.7906	8.70254	0.0311778	0.0311778
	0.1 µM	20.8198	17.3068	4.23543	0.0166099	0.0166099
	1 µM	29.997	25.3849	4.84175	0.0200718	0.0200718
	5 µM	37.428	27.7563	10.0361	0.0191282	0.0191282
	10 µM	22.4906	19.3393	4.72922	0.025162	0.025162
			Shapiro-Wilk	F-test	Mann-Whitney	Welch's correction t-test	unpaired t-test	normality	variance	statistical test used
	absolute	control	0.1023	0.955			0.642	parametric	equal	two-sided unpaired t-test
	ACTA2+	0.1 µM	0.8715	ns			ns
	absolute	control	0.1023		0.73			nonparametric	equal	two-sided unpaired Mann-Whitney-test
	ACTA2+	1 µM	0.0283		ns
	absolute	control	0.1023	0.354			0.086	parametric	equal	two-sided unpaired t-test
	ACTA2+	5 µM	0.3215	ns			ns
	absolute	control	0.1023	0.791			0.083	parametric	equal	two-sided unpaired t-test
	ACTA2+	10 µM	0.5395	ns			ns
	absolute	control	0.304	0.192			0.341	parametric	equal	two-sided unpaired t-test
	ACTA2- CDH1-	0.1 µM	0.8967	ns			ns
	absolute	control	0.304	0.363			0.225	parametric	equal	two-sided unpaired t-test
	ACTA2- CDH1-	1 µM	0.1805	ns			ns
	absolute	control	0.304	0.789			0.05	parametric	equal	two-sided unpaired t-test
	ACTA2- CDH1-	5 µM	0.5776	ns			ns
	absolute	control	0.304	0.264			0.004	parametric	equal	two-sided unpaired t-test
	ACTA2- CDH1-	10 µM	0.4554	ns			**
	total	control	0.4952	0.835			0.512	parametric	equal	two-sided unpaired t-test
		0.1 µM	0.6267	ns			ns
	total	control	0.4952		0.905			nonparametric	equal	two-sided unpaired Mann-Whitney-test
		1 µM	0.0168		ns
	total	control	0.4952	0.38			0.065	parametric	equal	two-sided unpaired t-test
		5 µM	0.3155	ns			ns
	total	control	0.4952	0.949			0.025	parametric	equal	two-sided unpaired t-test
		10 µM	0.8421	ns			*
	relative	control	0.1822	0.25			0.56	parametric	equal	two-sided unpaired t-test
	ACTA2+	0.1 µM	0.2122	ns			ns
	relative	control	0.1822	0.495			0.475	parametric	equal	two-sided unpaired t-test
	ACTA2+	1 µM	0.6314	ns			ns
	relative	control	0.1822	0.367			0.211	parametric	equal	two-sided unpaired t-test
	ACTA2+	5 µM	0.1183	ns			ns
	relative	control	0.1822	0.688			0.026	parametric	equal	two-sided unpaired t-test
	ACTA2+	10 µM	0.8743	ns			*
	relative	control	0.1822	0.25			0.56	parametric	equal	two-sided unpaired t-test
	ACTA2- CDH1-	0.1 µM	0.2122	ns			ns
	relative	control	0.1822	0.495			0.475	parametric	equal	two-sided unpaired t-test
	ACTA2- CDH1-	1 µM	0.6314	ns			ns
	relative	control	0.1822	0.367			0.211	parametric	equal	two-sided unpaired t-test
	ACTA2- CDH1-	5 µM	0.1183	ns			ns
	relative	control	0.1822	0.688			0.026	parametric	equal	two-sided unpaired t-test
	ACTA2- CDH1-	10 µM	0.8743	ns			*
