# Supplementary material for: Interplay of SHH, WNT and BMP4 signaling regulates the development of the lamina propria in the murine ureter
Source: Development. 2025 Feb 6;152(3):DEV204214. doi: 10.1242/dev.204214 (PMC11829765; doi:10.1242/dev.204214)
Supplement: Table S11. — Ureters were explanted at P0 and cultured for 6 days with increasing concentrations of purmorphamine. (A) Cultures were then processed for expression of the smooth muscle cell (SMC) marker ACTA2 and the lamina propria (LP) marker ALDH1A2, and the total number of cells and the ratio of ACTA2+ALDH1A2- SMCs, ACTA2-ALDH1A2+ LP fibrocytes, and ACTA2-ALDH1A2- “undifferentiated” LP cells were determined. (B) Cultures were additionally stained for the SMC marker ACTA2 and the urothelial marker CDH1 and the total number of cells and the ratio of ACTA2+CDH1- SMCs and ACTA2-CDH1- LP cells were determined. [file develop-152-204214-TableS11.xlsx]

## Sheet: Table S11
A
			total cell number			ratio of cell types
	control	total	ACTA2+	ALDH1A2+	ACTA2- ALDH1a2-	ACTA2+	ALDH1A2+	ACTA2- ALDH1a2-
	1.1	130	104	21	5	0.8	0.161538	0.0384615
	1.2	130	99	28	3	0.761538	0.215385	0.0230769
	1.3	117	87	25	5	0.74359	0.213675	0.042735
	1.4	111	85	24	2	0.765766	0.216216	0.018018
	1.5	120	90	30	0	0.75	0.25	0
	average	121.6	93	25.6	3	0.764179	0.211363	0.0244583
	2.1	95	71	18	6	0.747368	0.189474	0.0631579
	2.2	92	70	19	3	0.76087	0.206522	0.0326087
	2.3	94	76	16	2	0.808511	0.170213	0.0212766
	2.4	75	53	22	0	0.706667	0.293333	0
	2.5	80	64	16	0	0.8	0.2	0
	average	87.2	66.8	18.2	2.2	0.764683	0.211908	0.0234086
	3.1	132	107	24	1	0.810606	0.181818	0.00757576
	3.2	142	113	21	8	0.795775	0.147887	0.056338
	3.3	116	88	23	5	0.758621	0.198276	0.0431034
	3.4	143	114	28	1	0.797203	0.195804	0.00699301
	3.5	132	108	21	3	0.818182	0.159091	0.0227273
	average	133	106	23.4	3.6	0.796077	0.176575	0.0273475
	4.1	114	84	29	1	0.736842	0.254386	0.00877193
	4.2	119	85	32	2	0.714286	0.268908	0.0168067
	4.3	95	68	26	1	0.715789	0.273684	0.0105263
	4.4	98	77	21	0	0.785714	0.214286	0
	4.5	77	57	17	3	0.74026	0.220779	0.038961
	average	100.6	74.2	25	1.4	0.738578	0.246409	0.0150132
			total cell number			relative
	0.2 µM purmorphamine	total	ACTA2+	ALDH1A2+	ACTA2- ALDH1a2-	ACTA2+	ALDH1A2+	ACTA2- ALDH1a2-
	1.1	162	130	29	3	0.802469	0.179012	0.0185185
	1.4	147	120	27	0	0.816327	0.183673	0
	1.6	131	106	24	1	0.80916	0.183206	0.00763359
	average	146.667	118.667	26.6667	1.33333	0.809319	0.181964	0.00871737
	2.1	128	102	20	6	0.796875	0.15625	0.046875
	2.2	159	132	25	2	0.830189	0.157233	0.0125786
	2.3	139	109	27	3	0.784173	0.194245	0.0215827
	2.4	126	101	20	5	0.801587	0.15873	0.0396825
	average	138	111	23	4	0.803206	0.166614	0.0301797
	3.1	157	120	28	9	0.764331	0.178344	0.0573248
	3.2	149	113	34	2	0.758389	0.228188	0.0134228
	3.3	140	108	30	2	0.771429	0.214286	0.0142857
	3.4	153	125	27	1	0.816993	0.176471	0.00653595
	3.5	159	124	32	3	0.779874	0.201258	0.0188679
	average	151.6	118	30.2	3.4	0.778203	0.199709	0.0220874
	4.1	129	93	34	2	0.72093	0.263566	0.0155039
	4.2	138	101	32	5	0.731884	0.231884	0.0362319
	4.3	127	97	23	7	0.76378	0.181102	0.0551181
	4.4	122	91	29	2	0.745902	0.237705	0.0163934
	4.5	146	116	29	1	0.794521	0.19863	0.00684932
	average	132.4	99.6	29.4	3.4	0.751403	0.222577	0.0260193
	5.1	158	126	32	0	0.797468	0.202532	0
	5.2	152	120	31	1	0.789474	0.203947	0.00657895
	5.3	143	108	31	4	0.755245	0.216783	0.027972
	5.5	125	93	29	3	0.744	0.232	0.024
	average	144.5	111.75	30.75	2	0.771547	0.213816	0.0146377
			total cell number			ratio of cell types
	2 µM purmorphamine	total	ACTA2+	ALDH1A2+	ACTA2- ALDH1a2-	ACTA2+	ALDH1A2+	ACTA2- ALDH1a2-
	1.1	134	109	25	0	0.813433	0.186567	0
	1.2	162	134	28	0	0.82716	0.17284	0
	1.3	139	111	28	0	0.798561	0.201439	0
	average	145	118	27	0	0.813051	0.186949	0
	2.1	208	174	34	0	0.836538	0.163462	0
	2.2	169	135	34	0	0.798817	0.201183	0
	2.3	243	197	46	0	0.8107	0.1893	0
	2.4	230	177	53	0	0.769565	0.230435	0
	2.5	176	144	32	0	0.818182	0.181818	0
	average	205.2	165.4	39.8	0	0.80676	0.19324	0
	3.1	172	144	28	0	0.837209	0.162791	0
	3.2	155	128	25	2	0.825806	0.16129	0.0129032
	3.3	158	128	29	1	0.810127	0.183544	0.00632911
	3.4	156	131	25	0	0.839744	0.160256	0
	3.5	172	141	31	0	0.819767	0.180233	0
	average	162.6	134.4	27.6	0.6	0.826531	0.169623	0.00384647
	4.1	116	93	22	1	0.801724	0.189655	0.00862069
	4.2	104	81	23	0	0.778846	0.221154	0
	4.3	110	79	29	2	0.718182	0.263636	0.0181818
	average	162.6	134.4	27.6	0.6	0.766251	0.224815	0.00893417
	5.1	142	113	28	1	0.795775	0.197183	0.00704225
	5.2	148	117	29	2	0.790541	0.195946	0.0135135
	5.3	133	102	31	0	0.766917	0.233083	0
	5.4	161	131	30	0	0.813665	0.186335	0
	5.5	167	125	40	2	0.748503	0.239521	0.011976
	average	150.2	117.6	31.6	1	0.78308	0.210414	0.00650636
			total cell number			ratio of cell types
	10 µM purmorphamine	total	ACTA2+	ALDH1A2+	ACTA2- ALDH1a2-	ACTA2+	ALDH1A2+	ACTA2- ALDH1a2-
	2.1	316	269	41	6	0.851266	0.129747	0.0189873
	average	316	274	42	0	0.866066	0.133934	0
	1.1	357	312	45	0	0.87395	0.12605	0
	1.2	275	236	39	0	0.858182	0.141818	0
	average	316	269	41	6	0.851266	0.129747	0.0189873
	5.1	293	250	39	4	0.853242	0.133106	0.0136519
	5.2	337	280	55	2	0.830861	0.163205	0.00593472
	5.3	309	266	43	0	0.860841	0.139159	0
	5.4	217	191	22	4	0.880184	0.101382	0.0184332
	5.5	248	209	33	6	0.842742	0.133065	0.0241935
	average	260.5	218	41.5	1	0.822963	0.157109	0.00362319
	4.1	254	211	43	0	0.830709	0.169291	0
	4.2	267	225	40	2	0.815217	0.144928	0.00724638
	average	280.8	239.2	38.4	3.2	0.853574	0.133983	0.0124427
			total cell number			ratio of cell types
	average	total	ACTA2+	ALDH1A2+	ACTA2- ALDH1a2-	ACTA2+	ALDH1A2+	ACTA2- ALDH1a2-
	control	110.6	85	23.05	2.55	0.765879	0.211564	0.0225569
	0.2 µM purmorphamine	142.633	111.803	28.0033	2.82667	0.782736	0.196936	0.0203283
	2 µM purmorphamine	154.6	123.947	30.1333	0.52	0.799135	0.197008	0.0038574
	10 µM purmorphamine	293.325	250.05	40.725	2.55	0.848467	0.138693	0.0087633
			total cell number			ratio of cell types
	standard deviation	total	ACTA2+	ALDH1A2+	ACTA2- ALDH1a2-	ACTA2+	ALDH1A2+	ACTA2- ALDH1a2-
	control	20.5777	17.8221	3.36403	0.957427	0.0235342	0.0285103	0.00529774
	0.2 µM purmorphamine	7.52234	7.66605	3.20703	1.11216	0.0237337	0.0228783	0.00865634
	2 µM purmorphamine	34.3695	29.464	5.95222	0.501996	0.0241944	0.0213207	0.00395442
	10 µM purmorphamine	27.4631	26.3162	1.60286	2.6602	0.0182033	0.0124369	0.00858846
			Shapiro-Wilk	F-test	Mann-Whitney	Welch's correction t-test	unpaired t-test	normality	variance	statistical test used
	absolute	control	0.7085	0.137			0.018	parametric	equal	two-sided unpaired t-test
	ACTA2+	0.2	0.2979	ns			*
	absolute	control	0.7085	0.435			0.054	parametric	equal	two-sided unpaired t-test
	ACTA2+	2	0.8529	ns			ns
	absolute	control	0.7085	0.539			<.001	parametric	equal	two-sided unpaired t-test
	ACTA2+	10	0.474	ns			***
	absolute	control	0.2063	0.892			0.059	parametric	equal	two-sided unpaired t-test
	ALDH1A2+	0.2	0.2922	ns			ns
	absolute	control	0.2063	0.376			0.073	parametric	equal	two-sided unpaired t-test
	ALDH1A2+	2	0.3101	ns			ns
	absolute	control	0.2063	0.255			<.001	parametric	equal	two-sided unpaired t-test
	ALDH1A2+	10	0.2214	ns			***
	absolute	control	0.9254	0.839			0.706	parametric	equal	two-sided unpaired t-test
	ALDH1A2- ACTA2-	0.2	0.4104	ns			ns
	absolute	control	0.9254	0.244			0.004	parametric	equal	two-sided unpaired t-test
	ALDH1A2- ACTA2-	2	0.1055	ns			**
	absolute	control	0.9254	0.127			>.999	parametric	equal	two-sided unpaired t-test
	ALDH1A2- ACTA2-	10	0.7124	ns			ns
	total	control	0.7956	0.081			0.014	parametric	equal	two-sided unpaired t-test
		0.2	0.9043	ns			*
	total	control	0.7956	0.426			0.06	parametric	equal	two-sided unpaired t-test
		2	0.8416	ns			ns
	total	control	0.7956	0.647			<.001	parametric	equal	two-sided unpaired t-test
		10	0.2447	ns			***
	relative	control	0.6777	>.999			0.323	parametric	equal	two-sided unpaired t-test
	ACTA2+	0.2	0.6987	ns			ns
	relative	control	0.6777	>.999			0.077	parametric	equal	two-sided unpaired t-test
	ACTA2+	2	0.7759	ns			ns
	relative	control	0.6777	0.683			0.001	parametric	equal	two-sided unpaired t-test
	ACTA2+	10	0.4603	ns			**
	relative	control	0.7047	0.664			0.42	parametric	equal	two-sided unpaired t-test
	ALDH1A2+	0.2	0.8231	ns			ns
	relative	control	0.7047	0.577			0.408	parametric	equal	two-sided unpaired t-test
	ALDH1A2+	2	0.9648	ns			ns
	relative	control	0.7047	0.206			0.003	parametric	equal	two-sided unpaired t-test
	ALDH1A2+	10	0.0505	ns			**
	relative	control	0.3783	0.446			0.667	parametric	equal	two-sided unpaired t-test
	ALDH1A2- ACTA2-	0.2	0.8459	ns			ns
	relative	control	0.3783	0.575			<.001	parametric	equal	two-sided unpaired t-test
	ALDH1A2- ACTA2-	2	0.4171	ns			***
	relative	control	0.3783	0.448			0.034	parametric	equal	two-sided unpaired t-test
	ALDH1A2- ACTA2-	10	0.7303	ns			*
B
			total cell number		ratio of cell types
	control	total	ACTA2+	ACTA2- CDH1-	ACTA2+	ACTA2- CDH1-
	4.1	98	66	32	0.673469	0.326531
	4.2	92	71	21	0.771739	0.228261
	4.3	85	65	20	0.764706	0.235294
	4.5	106	79	27	0.745283	0.254717
	4.6	117	88	29	0.752137	0.247863
	average	115.6	87.8	27.8	0.761023	0.238977
	2.1	84	62	22	0.738095	0.261905
	2.2	93	71	22	0.763441	0.236559
	2.3	75	59	16	0.786667	0.213333
	2.4	65	54	11	0.830769	0.169231
	2.5	95	77	18	0.810526	0.189474
	average	82.4	64.6	17.8	0.7859	0.2141
	1.1	116	86	30	0.741379	0.258621
	1.2	118	86	32	0.728814	0.271186
	1.3	119	96	23	0.806723	0.193277
	1.4	127	93	34	0.732283	0.267717
	1.5	98	78	20	0.795918	0.204082
	average	109.6	86.4	23.2	0.787655	0.212345
	5.1	67	50	17	0.746269	0.253731
	5.2	81	56	25	0.691358	0.308642
	5.3	78	59	19	0.75641	0.24359
	5.4	98	73	25	0.744898	0.255102
	average	99.6	73.8	25.8	0.741467	0.258533
	3.1	113	92	21	0.814159	0.185841
	3.2	101	75	26	0.742574	0.257426
	3.3	115	93	22	0.808696	0.191304
	3.4	112	83	29	0.741071	0.258929
	3.5	107	89	18	0.831776	0.168224
	average	81	59.5	21.5	0.734734	0.265266
			total cell number		ratio of cell types
	0.2 µM purmorphamine	total	ACTA2+	ACTA2- CDH1-	ACTA2+	ACTA2- CDH1-
	5.1	159	138	21	0.867925	0.132075
	5.2	138	108	30	0.782609	0.217391
	5.3	136	99	37	0.727941	0.272059
	5.4	146	117	29	0.80137	0.19863
	5.5	153	119	34	0.777778	0.222222
	average	146.4	116.2	30.2	0.791524	0.208476
	1.1	175	142	33	0.811429	0.188571
	1.2	168	134	34	0.797619	0.202381
	1.3	141	114	27	0.808511	0.191489
	1.4	173	120	53	0.693642	0.306358
	average	164.25	127.5	36.75	0.7778	0.2222
	2.1	125	96	29	0.768	0.232
	2.2	134	100	34	0.746269	0.253731
	2.3	159	123	36	0.773585	0.226415
	2.4	113	90	23	0.79646	0.20354
	average	132.75	102.25	30.5	0.771078	0.228922
	3.1	149	113	36	0.758389	0.241611
	3.2	150	110	40	0.733333	0.266667
	3.3	144	105	39	0.729167	0.270833
	3.4	149	103	46	0.691275	0.308725
	average	148	107.75	40.25	0.728041	0.271959
	4.1	123	97	26	0.788618	0.211382
	4.2	145	113	32	0.77931	0.22069
	4.3	142	102	40	0.71831	0.28169
	4.4	122	86	36	0.704918	0.295082
	4.5	141	104	37	0.737589	0.262411
	average	134.6	100.4	34.2	0.745749	0.254251
			total cell number		ratio of cell types
	2 µM purmorphamine	total	ACTA2+	ACTA2- CDH1-	ACTA2+	ACTA2- CDH1-
	4.1	127	103	24	0.811024	0.188976
	4.2	110	94	16	0.854545	0.145455
	4.3	133	105	28	0.789474	0.210526
	4.4	124	89	35	0.717742	0.282258
	average	123.5	97.75	25.75	0.793196	0.206804
	1.1	149	124	25	0.832215	0.167785
	1.2	128	107	21	0.835938	0.164062
	average	138.5	115.5	23	0.834076	0.165924
	5.1	172	134	38	0.77907	0.22093
	5.2	166	125	41	0.753012	0.246988
	5.3	162	124	38	0.765432	0.234568
	5.4	141	115	26	0.815603	0.184397
	5.5	145	115	30	0.793103	0.206897
	average	157.2	122.6	34.6	0.781244	0.218756
	3.1	183	155	28	0.846995	0.153005
	3.2	162	136	26	0.839506	0.160494
	3.3	152	125	27	0.822368	0.177632
	3.4	170	136	34	0.8	0.2
	average	166.75	138	28.75	0.827217	0.172783
	2.1	177	141	36	0.79661	0.20339
	2.2	181	152	29	0.839779	0.160221
	2.3	249	195	54	0.783133	0.216867
	2.4	265	220	45	0.830189	0.169811
	average	218	177	41	0.812428	0.187572
			total cell number		ratio of cell types
	10 µM purmorphamine	total	ACTA2+	ACTA2- CDH1-	ACTA2+	ACTA2- CDH1-
	1.1	329	293	36	0.890578	0.109422
	1.2	291	254	37	0.872852	0.127148
	1.3	276	237	39	0.858696	0.141304
	average	298.667	261.333	37.3333	0.874042	0.125958
	2.1	275	230	45	0.836364	0.163636
	2.2	326	287	39	0.880368	0.119632
	2.3	346	304	42	0.878613	0.121387
	2.4	345	293	52	0.849275	0.150725
	average	323	278.5	44.5	0.861155	0.138845
	3.1	290	248	42	0.855172	0.144828
	3.2	219	194	25	0.885845	0.114155
	3.3	250	222	28	0.888	0.112
	3.4	392	353	39	0.90051	0.0994898
	average	287.75	254.25	33.5	0.882382	0.117618
	4.1	250	222	28	0.888	0.112
	4.2	314	282	32	0.898089	0.101911
	4.3	276	247	29	0.894928	0.105072
	4.4	318	286	32	0.899371	0.100629
	4.5	297	258	39	0.868687	0.131313
	average	291	259	32	0.889815	0.110185
	5.1	316	281	35	0.889241	0.110759
	5.2	322	279	43	0.86646	0.13354
	5.3	236	202	34	0.855932	0.144068
	5.4	247	223	24	0.902834	0.097166
	5.5	234	201	33	0.858974	0.141026
	average	271	237.2	33.8	0.874688	0.125312
			total cell number		ratio of cell types
	average	total	ACTA2+	ACTA2- CDH1-	ACTA2+	ACTA2- CDH1-
	control	97.64	74.42	23.22	0.762156	0.237844
	0.2 µM purmorphamine	145.2	110.82	34.38	0.762839	0.237161
	2 µM purmorphamine	160.79	130.17	30.62	0.809632	0.190368
	10 µM purmorphamine	294.283	258.057	36.2267	0.876416	0.123584
			total cell number		ratio of cell types
	standard deviation	total	ACTA2+	ACTA2- CDH1-	ACTA2+	ACTA2- CDH1-
	control	15.6412	12.6685	3.87195	0.0244708	0.0244708
	0.2 µM purmorphamine	12.6446	11.1648	4.26125	0.0255809	0.0255809
	2 µM purmorphamine	36.0859	29.9079	7.22605	0.022308	0.022308
	10 µM purmorphamine	18.97	14.8244	5.02148	0.0106846	0.0106846
			Shapiro-Wilk	F-test	Mann-Whitney	Welch's correction t-test	unpaired t-test	normality	variance	statistical test used
	absolute	control	0.4242	0.812			0.001	parametric	equal	two-sided unpaired t-test
	ACTA2+	0.2 µM	0.5085	ns			**
	absolute	control	0.4242	0.125			0.005	parametric	equal	two-sided unpaired t-test
	ACTA2+	2 µM	0.6912	ns			**
	absolute	control	0.4242	0.768			<.001	parametric	equal	two-sided unpaired t-test
	ACTA2+	10 µM	0.8573	ns			***
	absolute	control	0.9579	0.857			0.002	parametric	equal	two-sided unpaired t-test
	CDH1- ACTA2-	0.2 µM	0.5499	ns			**
	absolute	control	0.9579	0.254			0.078	parametric	equal	two-sided unpaired t-test
	CDH1- ACTA2-	2 µM	0.7501	ns			ns
	absolute	control	0.9579	0.627			0.002	parametric	equal	two-sided unpaired t-test
	CDH1- ACTA2-	10 µM	0.1799	ns			**
	total	control	0.3724	0.69			<.001	parametric	equal	two-sided unpaired t-test
		0.2 µM	0.4887	ns			***
	total	control	0.3724	0.134			0.007	parametric	equal	two-sided unpaired t-test
		2 µM	0.6013	ns			**
	total	control	0.3724	0.718			<.001	parametric	equal	two-sided unpaired t-test
		10 µM	0.8161	ns			***
	relative	control	0.307	0.934			0.967	parametric	equal	two-sided unpaired t-test
	ACTA2+	0.2 µM	0.7543	ns			ns
	relative	control	0.307	0.862			0.012	parametric	equal	two-sided unpaired t-test
	ACTA2+	2 µM	0.6872	ns			*
	relative	control	0.307	0.137			<.001	parametric	equal	two-sided unpaired t-test
	ACTA2+	10 µM	0.8842	ns			***
	relative	control	0.307	0.934			0.967	parametric	equal	two-sided unpaired t-test
	CDH1- ACTA2-	0.2 µM	0.7543	ns			ns
	relative	control	0.307	0.862			0.012	parametric	equal	two-sided unpaired t-test
	CDH1- ACTA2-	2 µM	0.6872	ns			*
	relative	control	0.307	0.137			<.001	parametric	equal	two-sided unpaired t-test
	CDH1- ACTA2-	10 µM	0.8842	ns			***
