# Supplementary material for: Interplay of SHH, WNT and BMP4 signaling regulates the development of the lamina propria in the murine ureter
Source: Development. 2025 Feb 6;152(3):DEV204214. doi: 10.1242/dev.204214 (PMC11829765; doi:10.1242/dev.204214)
Supplement: Table S12. — Ureters were explanted at P0 and cultured for 6 days with increasing concentrations of IWP-2. (A) Cultures were then processed for expression of the smooth muscle cell (SMC) marker ACTA2 and the lamina propria (LP) marker ALDH1A2, and the total number of cell and the ratio of ACTA2 +ALDH1A2- SMCs, ACTA2-ALDH1A2+ LP fibrocytes, and ACTA2-ALDH1A2- “undifferentiated” LP cells were determined. (B) Cultures were additionally stained for the SMC marker ACTA2 and the urothelial marker CDH1 and the total number of cells and the ratio of ACTA2+CDH1- SMCs and ACTA2-CDH1- LP cells were determined. [file develop-152-204214-TableS12.xlsx]

## Sheet: Table S12
A
			total cell number		ratio of cell types
	control	total	ACTA2 +	ALDH1A2 +	ACTA2+	ALDH1A2+
	1.1	303	233	70	0.768977	0.231023
	1.2	308	236	72	0.766234	0.233766
	1.3	299	249	50	0.832776	0.167224
	Average	303.333	239.333	64	0.789329	0.210671
	2.1	208	149	59	0.716346	0.283654
	2.2	203	138	65	0.679803	0.320197
	2.3	198	138	60	0.69697	0.30303
	2.4	201	147	54	0.731343	0.268657
	2.5	215	155	60	0.72093	0.27907
	2.6	236	184	52	0.779661	0.220339
	Average	210.167	151.833	58.3333	0.720842	0.279158
	3.1	217	157	60	0.723502	0.276498
	3.2	220	157	63	0.713636	0.286364
	3.3	190	131	59	0.689474	0.310526
	3.4	229	169	60	0.737991	0.262009
	3.5	221	170	51	0.769231	0.230769
	3.6	227	149	78	0.656388	0.343612
	Average	217.333	155.5	61.8333	0.715037	0.284963
			total cell number		ratio of cell types
	1 µM IWP-2	total	ACTA2 +	ALDH1A2 +	ACTA2+	ALDH1A2+
	1.1	214	169	45	0.78972	0.21028
	1.2	211	152	59	0.720379	0.279621
	1.3	218	168	50	0.770642	0.229358
	1.4	225	169	56	0.751111	0.248889
	1.5	204	168	36	0.823529	0.176471
	1.6	216	174	42	0.805556	0.194444
	Average	214.667	166.667	48	0.776823	0.223177
	2.1	206	149	57	0.723301	0.276699
	2.2	207	166	41	0.801932	0.198068
	2.3	190	131	59	0.689474	0.310526
	2.4	181	141	40	0.779006	0.220994
	2.5	204	156	48	0.764706	0.235294
	2.6	173	129	44	0.745665	0.254335
	Average	193.5	145.333	48.1667	0.750681	0.249319
	3.1	177	142	35	0.80226	0.19774
	3.2	183	150	33	0.819672	0.180328
	3.3	187	149	38	0.796791	0.203209
	3.4	180	143	37	0.794444	0.205556
	3.5	190	150	40	0.789474	0.210526
	3.6	126	101	25	0.801587	0.198413
	Average	173.833	139.167	34.6667	0.800705	0.199295
	4.1	202	145	57	0.717822	0.282178
	4.2	214	171	43	0.799065	0.200935
	4.3	214	162	52	0.757009	0.242991
	4.4	180	140	40	0.777778	0.222222
	4.5	205	166	39	0.809756	0.190244
	4.6	178	130	48	0.730337	0.269663
	Average	198.833	152.333	46.5	0.765295	0.234705
	5.1	231	191	40	0.82684	0.17316
	5.2	236	189	47	0.800847	0.199153
	5.3	277	238	39	0.859206	0.140794
	5.4	189	147	42	0.777778	0.222222
	5.5	205	165	40	0.804878	0.195122
	5.6	212	169	43	0.79717	0.20283
	Average	225	183.167	41.8333	0.81112	0.18888
			total cell number		ratio of cell types
	5 µM IWP-2	total	ACTA2 +	ALDH1A2 +	ACTA2+	ALDH1A2+
	1.1	188	137	51	0.728723	0.271277
	1.2	193	148	45	0.766839	0.233161
	1.3	176	145	31	0.823864	0.176136
	1.4	176	141	35	0.801136	0.198864
	1.5	156	114	42	0.730769	0.269231
	1.6	149	129	20	0.865772	0.134228
	1.7	164	120	44	0.731707	0.268293
	Average	171.714	133.429	38.2857	0.778402	0.221598
	2.1	171	123	48	0.719298	0.280702
	2.2	167	135	32	0.808383	0.191617
	2.3	164	129	35	0.786585	0.213415
	2.4	160	127	33	0.79375	0.20625
	2.5	175	137	38	0.782857	0.217143
	2.6	165	132	33	0.8	0.2
	Average	167	130.5	36.5	0.781812	0.218188
	3.1	199	165	34	0.829146	0.170854
	3.2	199	152	47	0.763819	0.236181
	3.3	182	140	42	0.769231	0.230769
	3.4	183	149	34	0.814208	0.185792
	3.5	172	140	32	0.813953	0.186047
	3.6	167	130	37	0.778443	0.221557
	Average	183.667	146	37.6667	0.7948	0.2052
	4.1	184	146	38	0.793478	0.206522
	4.2	192	149	43	0.776042	0.223958
	4.3	171	133	38	0.777778	0.222222
	4.4	170	127	43	0.747059	0.252941
	4.5	167	123	44	0.736527	0.263473
	Average	176.8	135.6	41.2	0.766177	0.233823
	5.1	161	124	37	0.770186	0.229814
	5.2	132	107	25	0.810606	0.189394
	5.3	164	128	36	0.780488	0.219512
	5.4	143	118	25	0.825175	0.174825
	5.5	151	114	37	0.754967	0.245033
	Average	150.2	118.2	32	0.788284	0.211716
			total cell number		ratio of cell types
	10 µM IWP-2	total	ACTA2 +	ALDH1A2 +	ACTA2+	ALDH1A2+
	1.1	133	105	28	0.789474	0.210526
	1.2	180	134	46	0.744444	0.255556
	1.3	171	120	51	0.701754	0.298246
	1.4	195	144	51	0.738462	0.261538
	1.5	184	135	49	0.733696	0.266304
	1.6	160	122	38	0.7625	0.2375
	Average	170.5	126.667	43.8333	0.745055	0.254945
	2.1	199	157	42	0.788945	0.211055
	2.2	181	138	43	0.762431	0.237569
	2.3	184	147	37	0.798913	0.201087
	2.4	194	150	44	0.773196	0.226804
	2.5	177	143	34	0.80791	0.19209
	Average	187	147	40	0.786279	0.213721
	3.1	148	113	35	0.763514	0.236486
	3.2	157	118	39	0.751592	0.248408
	3.3	137	107	30	0.781022	0.218978
	3.4	134	106	28	0.791045	0.208955
	3.5	149	107	42	0.718121	0.281879
	3.6	127	103	24	0.811024	0.188976
	Average	142	109	33	0.769386	0.230614
	4.1	227	177	50	0.779736	0.220264
	4.2	243	185	58	0.761317	0.238683
	4.3	214	157	57	0.733645	0.266355
	4.4	212	177	35	0.834906	0.165094
	4.5	202	159	43	0.787129	0.212871
	4.6	173	130	43	0.751445	0.248555
	Average	211.833	164.167	47.6667	0.774696	0.225304
	5.1	195	154	41	0.789744	0.210256
	5.2	194	155	39	0.798969	0.201031
	5.3	185	146	39	0.789189	0.210811
	5.4	174	139	35	0.798851	0.201149
	5.5	179	136	43	0.759777	0.240223
	5.6	172	131	41	0.761628	0.238372
	Average	183.167	143.5	39.6667	0.783026	0.216974
	Average		total cell number		ratio of cell types
		total	ACTA2+	ALDH1A2+	ACTA2+	ALDH1A2+
	control	243.611	182.222	61.3889	0.741736	0.258264
	1 µM IWP-2	201.167	157.333	43.8333	0.780925	0.219075
	5 µM IWP-2	169.876	132.746	37.1305	0.781895	0.218105
	10 µM IWP-2	178.9	138.067	40.8333	0.771688	0.228312
	Standard deviation		total cell number		ratio of cell types
		total	ACTA2+	ALDH1A2+	ACTA2+	ALDH1A2+
	control	51.8449	49.4936	2.85936	0.0413187	0.0413187
	1 µM IWP-2	19.7586	17.7024	5.72883	0.0248939	0.0248939
	5 µM IWP-2	12.6186	10.0114	3.35046	0.0108009	0.0108009
	10 µM IWP-2	25.498	21.0081	5.4569	0.016318	0.016318
			Shapiro-Wilk	F-test	Mann-Whitney	welch's correction t-test	unpaired t-test	normality	variance	statistical test used
	absolute	control	0.0708	0.083			0.328	parametric	equal	two-sided unpaired t-test
	ACTA2+	1 µM	0.692	ns			ns
	absolute	control	0.0708	0.011		0.223		parametric	equal	two-sided unpaired t-test with welch correction
	ACTA2+	5 µM	0.8675	*		ns
	absolute	control	0.0708	0.14			0.12	parametric	equal	two-sided unpaired t-test
	ACTA2+	10 µM	0.9294	ns			ns
	absolute	control	0.7421	0.419			0.003	parametric	equal	two-sided unpaired t-test
	ALDH1A2+	1 µM	0.148	ns			**
	absolute	control	0.7421	0.925			<.001	parametric	equal	two-sided unpaired t-test
	ALDH1A2+	5 µM	0.7671	ns			***
	absolute	control	0.7421	0.454			0.001	parametric	equal	two-sided unpaired t-test
	ALDH1A2+	10 µM	0.8809	ns			**
	total	control	0.1321	0.101			0.138	parametric	equal	two-sided unpaired t-test
		1 µM	0.9336	ns			ns
	total	control	0.1321	0.022		0.128		parametric	equal	two-sided unpaired t-test with welch correction
		5 µM	0.7429	*		ns
	total	control	0.1321	0.213			0.051	parametric	equal	two-sided unpaired t-test
		10 µM	0.9158	ns			ns
	relative	control	0.1343	0.354			0.138	parametric	equal	two-sided unpaired t-test
	ACTA2+	1 µM	0.7901	ns			ns
	relative	control	0.1343	0.029		0.231		parametric	equal	two-sided unpaired t-test with welch correction
	ACTA2+	5 µM	0.9464	*		ns
	relative	control	0.1343	0.113			0.184	parametric	equal	two-sided unpaired t-test
	ACTA2+	10 µM	0.3296	ns			ns
	relative	control	0.1343	0.354			0.138	parametric	equal	two-sided unpaired t-test with welch correction
	ALDH1A2+	1 µM	0.7901	ns			ns
	relative	control	0.1343	0.029		0.231		parametric	equal	two-sided unpaired t-test
	ALDH1A2+	5 µM	0.9464	*		ns
	relative	control	0.1343	0.113			0.184	parametric	equal	two-sided unpaired t-test
	ALDH1A2+	10 µM	0.3296	ns			ns
B
			total cell number		ratio of cell types
	control	total	ACTA2+	CDH1- ACTA2-	ACTA2+	CDH1- ACTA2-
	1.1	361	279	82	0.772853	0.227147
	1.2	365	293	72	0.80274	0.19726
	Average	363	286	77	0.787796	0.212204
	2.1	237	167	70	0.704641	0.295359
	2.2	253	175	78	0.6917	0.3083
	2.3	231	166	65	0.718615	0.281385
	2.4	223	158	65	0.70852	0.29148
	2.5	251	186	65	0.741036	0.258964
	Average	239	170.4	68.6	0.712902	0.287098
	3.1	235	168	67	0.714894	0.285106
	3.2	251	183	68	0.729084	0.270916
	3.3	228	160	68	0.701754	0.298246
	3.4	240	175	65	0.729167	0.270833
	3.5	219	158	61	0.721461	0.278539
	Average	234.6	168.8	65.8	0.719272	0.280728
			total cell number		ratio of cell types
	1 µM IWP-2	total	ACTA2+	CDH1- ACTA2-	ACTA2+	CDH1- ACTA2-
	1.1	225	180	45	0.8	0.2
	1.2	218	159	59	0.729358	0.270642
	1.3	224	169	55	0.754464	0.245536
	1.4	228	179	49	0.785088	0.214912
	1.5	229	183	46	0.799127	0.200873
	Average	224.8	174	50.8	0.773607	0.226393
	2.1	224	174	50	0.776786	0.223214
	2.2	204	157	47	0.769608	0.230392
	2.3	199	148	51	0.743719	0.256281
	2.4	207	159	48	0.768116	0.231884
	2.5	191	155	36	0.811518	0.188482
	Average	205	158.6	46.4	0.773949	0.226051
	3.1	198	151	47	0.762626	0.237374
	3.2	205	168	37	0.819512	0.180488
	3.3	195	166	29	0.851282	0.148718
	3.4	181	141	40	0.779006	0.220994
	3.5	188	151	37	0.803191	0.196809
	Average	193.4	155.4	38	0.803124	0.196876
	4.1	217	166	51	0.764977	0.235023
	4.1	199	147	52	0.738693	0.261307
	4.3	215	168	47	0.781395	0.218605
	4.4	187	147	40	0.786096	0.213904
	4.5	185	141	44	0.762162	0.237838
	Average	200.6	153.8	46.8	0.766665	0.233335
	5.1	225	186	39	0.826667	0.173333
	5.2	225	177	48	0.786667	0.213333
	5.3	306	264	42	0.862745	0.137255
	5.4	226	175	51	0.774336	0.225664
	5.5	197	164	33	0.832487	0.167513
	Average	235.8	193.2	42.6	0.81658	0.18342
			total cell number		ratio of cell types
	5 µM IWP-2	total	ACTA2+	CDH1- ACTA2-	ACTA2+	CDH1- ACTA2-
	1.1	215	160	55	0.744186	0.255814
	1.2	205	164	41	0.8	0.2
	1.3	171	136	35	0.795322	0.204678
	1.4	177	148	29	0.836158	0.163842
	1.5	164	121	43	0.737805	0.262195
	Average	186.4	145.8	40.6	0.782694	0.217306
	2.1	166	125	41	0.753012	0.246988
	2.2	176	133	43	0.755682	0.244318
	2.3	182	146	36	0.802198	0.197802
	2.4	171	133	38	0.777778	0.222222
	2.5	166	127	39	0.76506	0.23494
	Average	172.2	132.8	39.4	0.770746	0.229254
	3.1	226	179	47	0.792035	0.207965
	3.2	223	173	50	0.775785	0.224215
	3.3	232	180	52	0.775862	0.224138
	3.4	196	151	45	0.770408	0.229592
	3.5	216	174	42	0.805556	0.194444
	Average	218.6	171.4	47.2	0.783929	0.216071
	4.1	204	165	39	0.808824	0.191176
	4.1	190	145	45	0.763158	0.236842
	4.3	179	142	37	0.793296	0.206704
	4.4	173	134	39	0.774566	0.225434
	Average	186.5	146.5	40	0.784961	0.215039
	5.1	156	126	30	0.807692	0.192308
	5.2	163	130	33	0.797546	0.202454
	5.3	164	132	32	0.804878	0.195122
	5.4	160	126	34	0.7875	0.2125
	Average	160.75	128.5	32.25	0.799404	0.200596
			total cell number		ratio of cell types
	10 µM IWP-2	total	ACTA2+	CDH1- ACTA2-	ACTA2+	CDH1- ACTA2-
	1.1	218	169	49	0.775229	0.224771
	1.2	202	152	50	0.752475	0.247525
	1.3	212	161	51	0.759434	0.240566
	1.4	168	127	41	0.755952	0.244048
	Average	200	152.25	47.75	0.760773	0.239227
	2.1	212	164	48	0.773585	0.226415
	2.2	212	166	46	0.783019	0.216981
	2.3	208	162	46	0.778846	0.221154
	2.4	214	165	49	0.771028	0.228972
	2.5	218	171	47	0.784404	0.215596
	Average	212.8	165.6	47.2	0.778176	0.221824
	3.1	173	125	48	0.722543	0.277457
	3.2	167	129	38	0.772455	0.227545
	3.3	170	130	40	0.764706	0.235294
	3.4	171	130	41	0.760234	0.239766
	Average	170.25	128.5	41.75	0.754985	0.245015
	4.1	254	186	68	0.732283	0.267717
	4.1	277	197	80	0.711191	0.288809
	4.3	229	185	44	0.80786	0.19214
	4.4	219	170	49	0.776256	0.223744
	4.5	227	179	48	0.788546	0.211454
	Average	241.2	183.4	57.8	0.763227	0.236773
	5.1	243	188	55	0.773663	0.226337
	5.2	226	175	51	0.774336	0.225664
	5.3	234	183	51	0.782051	0.217949
	5.4	214	164	50	0.766355	0.233645
	5.5	229	172	57	0.751092	0.248908
	Average	229.2	176.4	52.8	0.769499	0.230501
	Average		total cell number		ratio of cell types
		total	ACTA2+	ACTA2- CDH1-	ACTA2+	ACTA2- CDH1-
	control	278.867	208.4	70.4667	0.73999	0.26001
	1 µM IWP-2	211.92	167	44.92	0.786785	0.213215
	5 µM IWP-2	184.89	145	39.89	0.784347	0.215653
	10 µM IWP-2	210.69	161.23	49.46	0.765332	0.234668
	Standard deviation		total cell number		ratio of cell types
		total	ACTA2+	ACTA2- CDH1-	ACTA2+	ACTA2- CDH1-
	control	72.8948	67.2083	5.82866	0.0415237	0.0415237
	1 µM IWP-2	17.7142	16.6943	4.83653	0.0217827	0.0217827
	5 µM IWP-2	21.7084	16.7402	5.30476	0.0101856	0.0101856
	10 µM IWP-2	27.5118	21.7522	6.0866	0.0088689	0.0088689
			Shapiro-Wilk	F-test	Mann-Whitney	welch's correction t-test	unpaired t-test	normality	variance	statistical test used
	absolute	control	0.0272		0.099			nonparametric	equal	two-sided Mann-Whitney
	ACTA2+	1 µM	0.4484		ns
	absolute	control			0.004			nonparametric	equal	two-sided Mann-Whitney
	ACTA2+	5 µM	0.7073		**
	absolute	control			0.03			nonparametric	equal	two-sided Mann-Whitney
	ACTA2+	10 µM	0.7669		*
	absolute	control	0.4633	0.671			<.001	parametric	equal	two-sided unpaired t-test
	CDH1- ACTA2-	1 µM	0.8677	ns			***
	absolute	control		0.778			<.001	parametric	equal	two-sided unpaired t-test
	CDH1- ACTA2-	5 µM	0.5896	ns			***
	absolute	control		>.999			0.003	parametric	equal	two-sided unpaired t-test
	CDH1- ACTA2-	10 µM	0.9053	ns			**
	total	control	0.0576	0.022		0.25		parametric	unequal	two-sided unpaired t-test with welsh correction
		1 µM	0.544	*		ns
	total	control		0.045		0.149		parametric	unequal	two-sided unpaired t-test with welsh correction
		5 µM	0.6059	*		ns
	total	control		0.098			0.098	parametric	equal	two-sided unpaired t-test
		10 µM	0.878	ns			ns
	relative	control	0.1466	0.252			0.075	parametric	equal	two-sided unpaired t-test
	ACTA2+	1 µM	0.2132	ns			ns
	relative	control		0.023		0.202		parametric	unequal	two-sided unpaired t-test with welsh correction
	ACTA2+	5 µM	0.564	*		ns
	relative	control		0.014		0.402		parametric	unequal	two-sided unpaired t-test with welsh correction
	ACTA2+	10 µM	0.9101	*		ns
	relative	control	0.1466	0.252			0.075	parametric	equal	two-sided unpaired t-test
	CDH1- ACTA2-	1 µM	0.2132	ns			ns
	relative	control		0.023		0.202		parametric	unequal	two-sided unpaired t-test with welsh correction
	CDH1- ACTA2-	5 µM	0.564	*		ns
	relative	control		0.014		0.402		parametric	unequal	two-sided unpaired t-test with welsh correction
	CDH1- ACTA2-	10 µM	0.9101	*		ns
