# Supplementary material for: Interplay of SHH, WNT and BMP4 signaling regulates the development of the lamina propria in the murine ureter
Source: Development. 2025 Feb 6;152(3):DEV204214. doi: 10.1242/dev.204214 (PMC11829765; doi:10.1242/dev.204214)
Supplement: Table S13. — Ureters were explanted at P0 and cultured for 6 days with increasing concentrations of BIO. (A) Cultures were then processed for expression of the smooth muscle cell (SMC) marker ACTA2 and the lamina propria (LP) marker ALDH1A2, and the total number of cells and the ratio of ACTA2 +ALDH1A2- SMCs, ACTA2-ALDH1A2+ LP fibrocytes, and ACTA2-ALDH1A2- “undifferentiated” LP cells were determined. (B) Cultures were additionally stained for the SMC marker ACTA2 and the urothelial marker CDH1 and the total number of cells and the ratio of ACTA2+CDH1- SMCs and ACTA2-CDH1- LP cells were determined. [file develop-152-204214-TableS13.xlsx]

## Sheet: Table S13
A
			total cell numbers			ratio of cell types
	control	total	ACTA2+	ALDH1A2+	ACTA2- ALDH1A2-	ACTA2+	ALDH1A2+	ACTA2- ALDH1A2-
	1.1	154	108	40	6	0.701299	0.25974	0.038961
	1.2	200	150	47	3	0.75	0.235	0.015
	1.3	174	123	51	0	0.706897	0.293103	0
	1.4	168	127	40	1	0.755952	0.238095	0.00595238
	1.5	150	112	38	0	0.746667	0.253333	0
	average	169.2	124	43.2	2	0.732163	0.255854	0.0119827
	2.1	197	138	57	2	0.700508	0.28934	0.0101523
	2.2	202	132	70	0	0.653465	0.346535	0
	2.3	206	154	50	2	0.747573	0.242718	0.00970874
	2.4	175	108	67	0	0.617143	0.382857	0
	average	195	133	61	1	0.679672	0.315363	0.00496526
	3.1	139	95	40	4	0.683453	0.28777	0.028777
	3.2	151	106	43	2	0.701987	0.284768	0.013245
	3.3	158	105	48	5	0.664557	0.303797	0.0316456
	3.4	156	109	43	4	0.698718	0.275641	0.025641
	3.5	147	98	46	3	0.666667	0.312925	0.0204082
	average	150.2	102.6	44	3.6	0.683076	0.29298	0.0239434
	4.1	155	122	33	0	0.787097	0.212903	0
	4.2	152	123	29	0	0.809211	0.190789	0
	4.3	134	103	31	0	0.768657	0.231343	0
	4.4	152	115	37	0	0.756579	0.243421	0
	4.5	149	113	36	0	0.758389	0.241611	0
	average	148.4	115.2	33.2	0	0.775986	0.224014	0
	5.1	153	105	46	2	0.686275	0.300654	0.0130719
	5.2	120	84	34	2	0.7	0.283333	0.0166667
	5.3	128	90	35	3	0.703125	0.273438	0.0234375
	5.4	152	102	49	1	0.671053	0.322368	0.00657895
	5.5	141	107	32	2	0.758865	0.22695	0.0141844
	average	138.8	97.6	39.2	2	0.703863	0.281349	0.0147879
			total cell numbers			ratio of cell types
	1 µM BIO	total	ACTA2+	ALDH1A2+	ACTA2- ALDH1A2-	ACTA2+	ALDH1A2+	ACTA2- ALDH1A2-
	1.1	163	113	46	4	0.693252	0.282209	0.0245399
	1.2	146	112	34	0	0.767123	0.232877	0
	1.3	142	105	37	0	0.739437	0.260563	0
	1.4	158	114	44	0	0.721519	0.278481	0
	1.5	147	103	44	0	0.70068	0.29932	0
	average	151.2	109.4	41	0.8	0.724402	0.27069	0.00490798
	2.1	149	104	40	5	0.697987	0.268456	0.033557
	2.2	168	131	32	5	0.779762	0.190476	0.0297619
	2.3	149	116	33	0	0.778523	0.221477	0
	2.4	151	116	32	3	0.768212	0.211921	0.0198675
	2.5	122	85	35	2	0.696721	0.286885	0.0163934
	average	147.8	110.4	34.4	3	0.744241	0.235843	0.019916
	3.1	229	179	50	0	0.781659	0.218341	0
	3.2	214	169	45	0	0.78972	0.21028	0
	3.3	186	137	47	2	0.736559	0.252688	0.0107527
	3.4	181	130	50	1	0.718232	0.276243	0.00552486
	3.5	178	131	47	0	0.735955	0.264045	0
	average	197.6	149.2	47.8	0.6	0.752425	0.244319	0.00325551
	4.1	142	99	42	1	0.697183	0.295775	0.00704225
	4.2	152	108	43	1	0.710526	0.282895	0.00657895
	4.3	161	114	47	0	0.708075	0.291925	0
	4.4	142	103	39	0	0.725352	0.274648	0
	average	149.25	106	42.75	0.5	0.710284	0.286311	0.0034053
	5.1	183	124	59	0	0.677596	0.322404	0
	5.2	180	137	43	0	0.761111	0.238889	0
	5.3	170	124	46	0	0.729412	0.270588	0
	5.4	169	121	46	2	0.715976	0.272189	0.0118343
	5.5	168	116	50	2	0.690476	0.297619	0.0119048
	average	174	124.4	48.8	0.8	0.714914	0.280338	0.00474782
			total cell numbers			ratio of cell types
	5 µM BIO	total	ACTA2+	ALDH1A2+	ACTA2- ALDH1A2-	ACTA2+	ALDH1A2+	ACTA2- ALDH1A2-
	1.1	148	121	27	0	0.817568	0.182432	0
	1.2	137	106	31	0	0.773723	0.226277	0
	1.3	144	108	35	1	0.75	0.243056	0.00694444
	average	143	111.667	31	0.333333	0.78043	0.217255	0.00231481
	2.1	177	133	35	9	0.751412	0.19774	0.0508475
	2.2	182	140	40	2	0.769231	0.21978	0.010989
	2.3	137	106	29	2	0.773723	0.211679	0.0145985
	2.4	147	107	40	0	0.727891	0.272109	0
	2.5	161	121	40	0	0.751553	0.248447	0
	average	160.8	121.4	36.8	2.6	0.754762	0.229951	0.015287
	3.1	181	135	46	0	0.745856	0.254144	0
	3.2	180	132	48	0	0.733333	0.266667	0
	3.3	171	126	44	1	0.736842	0.25731	0.00584795
	3.4	166	125	40	1	0.753012	0.240964	0.0060241
	3.5	173	124	47	2	0.716763	0.271676	0.0115607
	average	174.2	128.4	45	0.8	0.737161	0.258152	0.00468655
	4.1	168	133	31	4	0.791667	0.184524	0.0238095
	4.2	168	126	39	3	0.75	0.232143	0.0178571
	4.3	177	130	42	5	0.734463	0.237288	0.0282486
	4.4	183	137	43	3	0.748634	0.234973	0.0163934
	4.5	178	136	37	5	0.764045	0.207865	0.0280899
	average	174.8	132.4	38.4	4	0.757762	0.219359	0.0228797
	5.1	154	109	43	2	0.707792	0.279221	0.012987
	5.2	161	123	32	6	0.763975	0.198758	0.0372671
	5.3	159	115	44	0	0.72327	0.27673	0
	average	158	115.667	39.6667	2.66667	0.731679	0.251569	0.0167514
			total cell numbers			ratio of cell types
	10 µM BIO	total	ACTA2+	ALDH1A2+	ACTA2- ALDH1A2-	ACTA2+	ALDH1A2+	ACTA2- ALDH1A2-
	1.1	203	152	46	5	0.748768	0.226601	0.0246305
	1.2	188	144	39	5	0.765957	0.207447	0.0265957
	1.3	165	118	42	5	0.715152	0.254545	0.030303
	average	185.333	138	42.3333	5	0.743292	0.229531	0.0271764
	2.1	194	141	53	0	0.726804	0.273196	0
	2.2	160	116	39	5	0.725	0.24375	0.03125
	2.3	169	123	44	2	0.727811	0.260355	0.0118343
	2.4	175	131	41	3	0.748571	0.234286	0.0171429
	average	174.5	127.75	44.25	2.5	0.732047	0.252897	0.0150568
	3.1	120	89	29	2	0.741667	0.241667	0.0166667
	3.2	91	66	24	1	0.725275	0.263736	0.010989
	3.3	112	81	31	0	0.723214	0.276786	0
	3.4	99	75	24	0	0.757576	0.242424	0
	average	105.5	77.75	27	0.75	0.736933	0.256153	0.00691392
	4.1	194	134	56	4	0.690722	0.28866	0.0206186
	4.2	184	127	52	5	0.690217	0.282609	0.0271739
	4.3	190	142	45	3	0.747368	0.236842	0.0157895
	4.4	180	123	51	6	0.683333	0.283333	0.0333333
	4.5	156	116	40	0	0.74359	0.25641	0
	average	180.8	128.4	48.8	3.6	0.711046	0.269571	0.0193831
			total cell numbers			ratio of cell types
	20 µM BIO	total	ACTA2+	ALDH1A2+	ACTA2- ALDH1A2-	ACTA2+	ALDH1A2+	ACTA2- ALDH1A2-
	1.1	123	88	34	1	0.715447	0.276423	0.00813008
	1.2	120	82	37	1	0.683333	0.308333	0.00833333
	1.3	165	123	35	7	0.745455	0.212121	0.0424242
	1.4	133	98	35	0	0.736842	0.263158	0
	1.5	115	79	36	0	0.686957	0.313043	0
	average	131.2	94	35.4	1.8	0.713607	0.274616	0.0117775
	2.1	137	97	38	2	0.708029	0.277372	0.0145985
	2.2	148	106	42	0	0.716216	0.283784	0
	2.3	148	111	37	0	0.75	0.25	0
	2.4	130	93	36	1	0.715385	0.276923	0.00769231
	2.5	124	98	26		0.790323	0.209677	0
	average	137.4	101	35.8	0.75	0.735991	0.259551	0.00445817
	3.1	103	68	33	2	0.660194	0.320388	0.0194175
	3.2	128	87	41	0	0.679688	0.320312	0
	3.3	139	110	28	1	0.791367	0.201439	0.00719424
	3.4	106	69	37	0	0.650943	0.349057	0
	3.5	121	95	25	1	0.785124	0.206612	0.00826446
	average	119.4	85.8	32.8	0.8	0.713463	0.279562	0.00697524
	4.1	102	76	26	0	0.745098	0.254902	0
	4.2	103	72	31	0	0.699029	0.300971	0
	4.3	114	89	23	2	0.780702	0.201754	0.0175439
	4.4	110	80	30	0	0.727273	0.272727	0
	4.5	106	77	29	0	0.726415	0.273585	0
	average	107	78.8	27.8	0.4	0.735703	0.260788	0.00350877
	5.1	226	180	46	0	0.79646	0.20354	0
	5.2	228	180	48	0	0.789474	0.210526	0
	5.3	223	178	45	0	0.798206	0.201794	0
	5.4	218	168	50	0	0.770642	0.229358	0
	average	223.75	176.5	47.25	0	0.788696	0.211304	0
			total cell numbers			ratio of cell types
	average	total	ACTA2+	ALDH1A2+	ACTA2- ALDH1A2-	ACTA2+	ALDH1A2+	ACTA2- ALDH1A2-
	control	160.32	114.48	44.12	1.72	0.714952	0.273912	0.0111358
	1 µM BIO	163.97	119.88	42.95	1.14	0.729253	0.2635	0.00724652
	5 µM BIO	162.16	121.907	38.1733	2.08	0.752359	0.235257	0.0123839
	10 µM BIO	161.533	117.975	40.5958	2.9625	0.730829	0.252038	0.0171326
	20 µM BIO	143.75	107.22	35.81	0.75	0.737492	0.257164	0.00534394
			total cell numbers			ratio of cell types
	standard deviation	total	ACTA2+	ALDH1A2+	ACTA2- ALDH1A2-	ACTA2+	ALDH1A2+	ACTA2- ALDH1A2-
	control	22.3	14.6647	10.3592	1.33866	0.0400159	0.0351887	0.00922185
	1 µM BIO	21.6379	17.8357	5.8028	1.04785	0.0183748	0.0222954	0.00712234
	5 µM BIO	13.1434	8.60705	5.05538	1.49918	0.0192456	0.0186766	0.00863569
	10 µM BIO	37.6188	27.223	9.46092	1.79507	0.0139695	0.0166497	0.00845919
	20 µM BIO	46.2096	39.6222	7.14601	0.668954	0.0307211	0.0270562	0.00438071
			Shapiro-Wilk	F-test	Mann-Whitney	welch's correction t-test	unpaired t-test	normality	variance	statistical test used
	absolut	control	0.7877	0.714			0.615	parametric	equal	two-sided unpaired t-test
	ACTA2+	1 µM	0.1201	ns			ns
	absolut	control	0.7877	0.327			0.357	parametric	equal	two-sided unpaired t-test
	ACTA2+	5 µM	0.7978	ns			ns
	absolut	control	0.7877	0.263			0.811	parametric	equal	two-sided unpaired t-test
	ACTA2+	10 µM	0.0647	ns			ns
	absolut	control	0.7877		0.222			nonparametric	equal	two-sided Mann-Whitney
	ACTA2+	20 µM	0.0294		ns
	absolut	control	0.4	0.288			0.831	parametric	equal	two-sided unpaired t-test
	ALDH1A2+	1 µM	0.6192	ns			ns
	absolut	control	0.4	0.194			0.282	parametric	equal	two-sided unpaired t-test
	ALDH1A2+	5 µM	0.9214	ns			ns
	absolut	control	0.4	0.918			0.615	parametric	equal	two-sided unpaired t-test
	ALDH1A2+	10 µM	0.3052	ns			ns
	absolut	control	0.4	0.49			0.178	parametric	equal	two-sided unpaired t-test
	ALDH1A2+	20 µM	0.4818	ns			ns
	absolut	control	0.862		0.381			nonparametric	equal	two-sided Mann-Whitney
	ALDH1A2- ACTA2-	1 µM	0.004		ns
	absolut	control	0.862	0.832			0.699	parametric	equal	two-sided unpaired t-test
	ALDH1A2- ACTA2-	5 µM	0.5791	ns			ns
	absolut	control	0.862	0.574			0.271	parametric	equal	two-sided unpaired t-test
	ALDH1A2- ACTA2-	10 µM	0.9882	ns			ns
	absolut	control	0.862	0.208			0.185	parametric	equal	two-sided unpaired t-test
	ALDH1A2- ACTA2-	20 µM	0.6228	ns			ns
	total	control	0.4246	0.955			0.799	parametric	equal	two-sided unpaired t-test
		1 µM	0.1071	ns			ns
	total	control	0.4246	0.33			0.878	parametric	equal	two-sided unpaired t-test
		5 µM	0.4545	ns			ns
	total	control	0.4246		0.73			nonparametric	equal	two-sided Mann-Whitney
		10 µM	0.0286		ns
	total	control	0.4246	0.187			0.491	parametric	equal	two-sided unpaired t-test
		20 µM	0.0621	ns			ns
	relative	control	0.4017	0.161			0.488	parametric	equal	two-sided unpaired t-test
	ACTA2+	1 µM	0.477	ns			ns
	relative	control	0.4017	0.185			0.096	parametric	equal	two-sided unpaired t-test
	ACTA2+	5 µM	0.6857	ns			ns
	relative	control	0.4017	0.115			0.478	parametric	equal	two-sided unpaired t-test
	ACTA2+	10 µM	0.439	ns			ns
	relative	control	0.4017	0.621			0.347	parametric	equal	two-sided unpaired t-test
	ACTA2+	20 µM	0.1032	ns			ns
	relative	control	0.9353	0.398			0.592	parametric	equal	two-sided unpaired t-test
	ALDH1A2+	1 µM	0.3945	ns			ns
	relative	control	0.9353	0.247			0.062	parametric	equal	two-sided unpaired t-test
	ALDH1A2+	5 µM	0.2906	ns			ns
	relative	control	0.9353	0.249			0.294	parametric	equal	two-sided unpaired t-test
	ALDH1A2+	10 µM	0.6958	ns			ns
	relative	control	0.9353	0.623			0.423	parametric	equal	two-sided unpaired t-test
	ALDH1A2+	20 µM	0.1169	ns			ns
	relative	control	0.9491		0.421			nonparametric	equal	two-sided Mann-Whitney
	ALDH1A2- ACTA2-	1 µM	0.0023		ns
	relative	control	0.9491	0.902			0.831	parametric	equal	two-sided unpaired t-test
	ALDH1A2- ACTA2-	5 µM	0.5401	ns			ns
	relative	control	0.9491	0.924			0.349	parametric	equal	two-sided unpaired t-test
	ALDH1A2- ACTA2-	10 µM	0.9975	ns			ns
	relative	control	0.9491	0.178			0.24	parametric	equal	two-sided unpaired t-test
	ALDH1A2- ACTA2-	20 µM	0.9236	ns			ns
B
			total cell numbers		ratio of cell types
	control	total	ACTA2+	ACTA2- CDH1-	ACTA2+	ACTA2- CDH1-
	1.1	182	141	41	0.774725	0.225275
	1.2	195	153	42	0.784615	0.215385
	1.3	163	119	44	0.730061	0.269939
	1.4	178	134	44	0.752809	0.247191
	1.5	171	128	43	0.748538	0.251462
	average	177.8	135	42.8	0.75815	0.24185
	2.1	197	142	55	0.720812	0.279188
	2.2	183	130	53	0.710383	0.289617
	2.3	215	156	59	0.725581	0.274419
	2.4	221	167	54	0.755656	0.244344
	2.5	197	146	51	0.741117	0.258883
	average	202.6	148.2	54.4	0.73071	0.26929
	3.1	176	131	45	0.744318	0.255682
	3.2	164	122	42	0.743902	0.256098
	3.3	168	117	51	0.696429	0.303571
	3.4	169	119	50	0.704142	0.295858
	3.5	147	99	48	0.673469	0.326531
	average	164.8	117.6	47.2	0.712452	0.287548
	4.1	164	126	38	0.768293	0.231707
	4.2	165	135	30	0.818182	0.181818
	4.3	162	126	36	0.777778	0.222222
	4.4	182	154	28	0.846154	0.153846
	4.5	168	122	46	0.72619	0.27381
	average	168.2	132.6	35.6	0.787319	0.212681
	5.1	139	95	44	0.683453	0.316547
	5.2	162	119	43	0.734568	0.265432
	5.3	131	99	32	0.755725	0.244275
	5.4	178	128	50	0.719101	0.280899
	average	152.5	110.25	42.25	0.723212	0.276788
			total cell numbers		ratio of cell types
	1 µM BIO	total	ACTA2+	ACTA2- CDH1-	ACTA2+	ACTA2- CDH1-
	1.1	153	110	43	0.718954	0.281046
	1.2	157	130	27	0.828025	0.171975
	1.3	152	117	35	0.769737	0.230263
	1.4	166	120	46	0.722892	0.277108
	1.5	162	122	40	0.753086	0.246914
	average	158	119.8	38.2	0.758539	0.241461
	2.1	134	96	38	0.716418	0.283582
	2.2	173	128	45	0.739884	0.260116
	2.3	165	133	32	0.806061	0.193939
	2.4	155	120	35	0.774194	0.225806
	2.5	132	96	36	0.727273	0.272727
	average	151.8	114.6	37.2	0.752766	0.247234
	3.1	240	184	56	0.766667	0.233333
	3.2	227	184	43	0.810573	0.189427
	3.3	192	150	42	0.78125	0.21875
	3.4	212	160	52	0.754717	0.245283
	3.5	189	137	52	0.724868	0.275132
	average	212	163	49	0.767615	0.232385
	4.1	150	110	40	0.733333	0.266667
	4.2	164	127	37	0.77439	0.22561
	4.3	160	115	45	0.71875	0.28125
	4.4	170	121	49	0.711765	0.288235
	4.5	160	110	50	0.6875	0.3125
	average	160.8	116.6	44.2	0.725148	0.274852
	5.1	209	155	54	0.741627	0.258373
	5.2	198	153	45	0.772727	0.227273
	5.3	183	138	45	0.754098	0.245902
	5.4	183	137	46	0.748634	0.251366
	average	188.8	140	48.8	0.740259	0.259741
			total cell numbers		ratio of cell types
	5 µM BIO	total	ACTA2+	ACTA2- CDH1-	ACTA2+	ACTA2- CDH1-
	1.1	144	106	38	0.736111	0.263889
	1.2	140	113	27	0.807143	0.192857
	1.3	149	117	32	0.785235	0.214765
	1.4	139	108	31	0.776978	0.223022
	1.5	154	118	36	0.766234	0.233766
	average	145.2	112.4	32.8	0.77434	0.22566
	2.1	188	144	44	0.765957	0.234043
	2.2	193	144	49	0.746114	0.253886
	2.3	152	118	34	0.776316	0.223684
	2.4	150	112	38	0.746667	0.253333
	2.5	151	116	35	0.768212	0.231788
	average	166.8	126.8	40	0.760653	0.239347
	3.1	168	121	47	0.720238	0.279762
	3.2	161	113	48	0.701863	0.298137
	3.3	157	110	47	0.700637	0.299363
	3.4	161	117	44	0.726708	0.273292
	3.5	153	113	40	0.738562	0.261438
	average	160	114.8	45.2	0.717602	0.282398
	4.1	146	113	33	0.773973	0.226027
	4.2	163	119	44	0.730061	0.269939
	4.3	166	118	48	0.710843	0.289157
	4.4	164	110	54	0.670732	0.329268
	4.5	170	126	44	0.741176	0.258824
	average	161.8	117.2	44.6	0.725357	0.274643
	5.1	134	104	30	0.776119	0.223881
	5.2	144	109	35	0.756944	0.243056
	5.3	164	115	49	0.70122	0.29878
	5.4	145	110	35	0.758621	0.241379
	average	146.75	109.5	37.25	0.748226	0.251774
			total cell numbers		ratio of cell types
	10 µM BIO	total	ACTA2+	ACTA2- CDH1-	ACTA2+	ACTA2- CDH1-
	1.1	220	171	49	0.777273	0.222727
	1.2	197	147	50	0.746193	0.253807
	1.3	190	145	45	0.763158	0.236842
	average	202.333	154.333	48	0.762208	0.237792
	2.1	198	156	42	0.787879	0.212121
	2.2	214	158	56	0.738318	0.261682
	2.3	202	154	48	0.762376	0.237624
	2.4	227	173	54	0.762115	0.237885
	2.5	224	181	43	0.808036	0.191964
	average	213	164.4	48.6	0.771745	0.228255
	3.1	150	112	38	0.746667	0.253333
	3.2	176	139	37	0.789773	0.210227
	3.3	164	122	42	0.743902	0.256098
	3.4	179	138	41	0.77095	0.22905
	3.5	183	139	44	0.759563	0.240437
	average	170.4	130	40.4	0.762171	0.237829
	4.1	140	104	36	0.742857	0.257143
	4.2	129	98	31	0.75969	0.24031
	4.3	109	80	29	0.733945	0.266055
	4.4	114	85	29	0.745614	0.254386
	average	123	91.75	31.25	0.745527	0.254473
	5.1	188	150	38	0.797872	0.202128
	5.2	168	129	39	0.767857	0.232143
	5.3	155	120	35	0.774194	0.225806
	5.4	186	142	44	0.763441	0.236559
	5.5	162	123	39	0.759259	0.240741
	average	171.8	132.8	39	0.772525	0.227475
			total cell numbers		ratio of cell types
	20 µM BIO	total	ACTA2+	ACTA2- CDH1-	ACTA2+	ACTA2- CDH1-
	1.1	126	89	37	0.706349	0.293651
	1.2	135	103	32	0.762963	0.237037
	1.3	118	81	37	0.686441	0.313559
	1.4	139	99	40	0.71223	0.28777
	1.5	136	100	36	0.735294	0.264706
	average	130.8	94.4	36.4	0.720655	0.279345
	2.1	147	105	42	0.714286	0.285714
	2.2	149	102	47	0.684564	0.315436
	2.3	164	114	50	0.695122	0.304878
	2.4	152	110	42	0.723684	0.276316
	2.5	161	117	44	0.726708	0.273292
	average	154.6	109.6	45	0.708873	0.291127
	3.1	135	85	50	0.62963	0.37037
	3.2	126	89	37	0.706349	0.293651
	3.3	126	90	36	0.714286	0.285714
	3.4	150	111	39	0.74	0.26
	3.5	134	91	43	0.679104	0.320896
	average	134.2	93.2	41	0.693874	0.306126
	4.1	113	83	30	0.734513	0.265487
	4.2	124	88	36	0.709677	0.290323
	4.3	113	79	34	0.699115	0.300885
	4.4	136	101	35	0.742647	0.257353
	4.5	124	92	32	0.741935	0.258065
	average	122	88.6	33.4	0.725578	0.274422
	5.1	247	190	57	0.769231	0.230769
	5.2	244	191	53	0.782787	0.217213
	5.3	217	163	54	0.751152	0.248848
	5.4	235.25	176	57	0.755365	0.244635
	average	235.812	180	55.25	0.764634	0.235366
			total cell numbers		ratio of cell types
	average	total	ACTA2+	ACTA2- CDH1-	ACTA2+	ACTA2- CDH1-
	control	173.18	128.73	44.45	0.742369	0.257631
	1 µM BIO	174.28	130.8	43.48	0.748865	0.251135
	5 µM BIO	156.11	116.14	39.97	0.745236	0.254764
	10 µM BIO	176.107	134.657	41.45	0.762835	0.237165
	20 µm BIO	155.37	113.16	42.21	0.722723	0.277277
			total cell numbers		ratio of cell types
	standard deviation	total	ACTA2+	ACTA2- CDH1-	ACTA2+	ACTA2- CDH1-
	control	18.7721	14.9896	6.93632	0.03028	0.03028
	1 µM BIO	25.425	20.6553	5.62601	0.0165599	0.0165599
	5 µM BIO	9.59716	6.60742	5.18647	0.0237303	0.0237303
	10 µM BIO	35.0727	28.0087	7.16188	0.0108822	0.0108822
	20 µm BIO	46.2245	38.1896	8.52441	0.0264246	0.0264246
			Shapiro-Wilk	F-test	Mann-Whitney	welch's correction t-test	unpaired t-test	normality	variance	statistical test used
	absolut	control	0.8302	0.55			0.861	parametric	equal	two-sided unpaired t-test
	ACTA2+	1 µM	0.1594	ns			ns
	absolut	control	0.8302	0.142			0.124	parametric	equal	two-sided unpaired t-test
	ACTA2+	5 µM	0.5128	ns			ns
	absolut	control	0.8302	0.253			0.688	parametric	equal	two-sided unpaired t-test
	ACTA2+	10 µM	0.6291	ns			ns
	absolut	control	0.8302		0.151			nonparametric	equal	two-sided Mann-Whitney
	ACTA2+	20 µM	0.0145		ns
	absolut	control	0.8993	0.695			0.814	parametric	equal	two-sided unpaired t-test
	CDH1- ACTA2-	1 µM	0.2091	ns			ns
	absolut	control	0.8993	0.587			0.281	parametric	equal	two-sided unpaired t-test
	CDH1- ACTA2-	5 µM	0.612	ns			ns
	absolut	control	0.8993	0.952			0.52	parametric	equal	two-sided unpaired t-test
	CDH1- ACTA2-	10 µM	0.5001	ns			ns
	absolut	control	0.8993	0.699			0.661	parametric	equal	two-sided unpaired t-test
	CDH1- ACTA2-	20 µM	0.7216	ns			ns
	total	control	0.679	0.571			0.94	parametric	equal	two-sided unpaired t-test
		1 µM	0.2687	ns			ns
	total	control	0.679	0.222			0.108	parametric	equal	two-sided unpaired t-test
		5 µM	0.3018	ns			ns
	total	control	0.679	0.253			0.873	parametric	equal	two-sided unpaired t-test
		10 µM	0.5739	ns			ns
	total	control	0.679		0.222			nonparametric	equal	two-sided Mann-Whitney
		20 µM	0.0433		ns
	relative	control	0.5517	0.269			0.685	parametric	equal	two-sided unpaired t-test
	ACTA2+	1 µM	0.8821	ns			ns
	relative	control	0.5517	0.648			0.872	parametric	equal	two-sided unpaired t-test
	ACTA2+	5 µM	0.7286	ns			ns
	relative	control	0.5517	0.073			0.193	parametric	equal	two-sided unpaired t-test
	ACTA2+	10 µM	0.2509	ns			ns
	relative	control	0.5517	0.798			0.306	parametric	equal	two-sided unpaired t-test
	ACTA2+	20 µM	0.6204	ns			ns
	relative	control	0.5517	0.269			0.685	parametric	equal	two-sided unpaired t-test
	CDH1- ACTA2-	1 µM	0.8821	ns			ns
	relative	control	0.5517	0.648			0.872	parametric	equal	two-sided unpaired t-test
	CDH1- ACTA2-	5 µM	0.7286	ns			ns
	relative	control	0.5517	0.073			0.193	parametric	equal	two-sided unpaired t-test
	CDH1- ACTA2-	10 µM	0.2509	ns			ns
	relative	control	0.5517	0.798			0.306	parametric	equal	two-sided unpaired t-test
	CDH1- ACTA2-	20 µM	0.6204	ns			ns
