# Supplementary material for: Interplay of SHH, WNT and BMP4 signaling regulates the development of the lamina propria in the murine ureter
Source: Development. 2025 Feb 6;152(3):DEV204214. doi: 10.1242/dev.204214 (PMC11829765; doi:10.1242/dev.204214)
Supplement: Table S14. — Ureters were explanted at P0 and cultured for 6 days with increasing concentrations of NOG. (A) Cultures were then processed for expression of the smooth muscle cell (SMC) marker ACTA2 and the lamina propria (LP) marker ALDH1A2, and the total number of cells and the ratio of ACTA2 +ALDH1A2- SMCs, ACTA2-ALDH1A2+ LP fibrocytes, and ACTA2-ALDH1A2- “undifferentiated” LP cells were determined. (B) Cultures were additionally stained for the SMC marker ACTA2 and the urothelial marker CDH1 and the total number of cells and the ratio of ACTA2+CDH1- SMCs and ACTA2-CDH1- LP cells were determined. [file develop-152-204214-TableS14.xlsx]

## Sheet: Table S14
A
			total cell numbers		ratio of cell types
	control	total	ACTA2 +	ALDH1A2 +	ACTA2+	ALDH1A2+
	1.1	143	111	32	0.776224	0.223776
	1.2	153	118	35	0.771242	0.228758
	Average	148	114.5	33.5	0.773733	0.226267
	2.1	131	94	37	0.717557	0.282443
	2.2	156	112	44	0.717949	0.282051
	2.3	113	82	31	0.725664	0.274336
	2.4	142	113	29	0.795775	0.204225
	Average	135.5	100.25	35.25	0.739236	0.260764
	3.1	123	95	28	0.772358	0.227642
	3.2	154	122	32	0.792208	0.207792
	3.3	144	116	28	0.805556	0.194444
	Average	140.333	111	29.3333	0.79004	0.20996
	4.1	135	102	33	0.755556	0.244444
	4.2	156	121	35	0.775641	0.224359
	Average	145.5	111.5	34	0.765598	0.234402
	5.1	173	132	41	0.763006	0.236994
	5.2	161	116	45	0.720497	0.279503
	5.3	135	102	33	0.755556	0.244444
	5.4	146	106	40	0.726027	0.273973
	Average	153.75	114	39.75	0.741271	0.258729
			total cell numbers		ratio of cell types
	1 µg/ml NOG	total	ACTA2 +	ALDH1A2 +	ACTA2+	ALDH1A2+
	1.1	186	149	37	0.801075	0.198925
	1.2	178	141	37	0.792135	0.207865
	1.3	193	149	44	0.772021	0.227979
	1.4	199	160	39	0.80402	0.19598
	Average	189	149.75	39.25	0.792313	0.207687
	2.1	154	116	38	0.753247	0.246753
	2.2	124	90	34	0.725806	0.274194
	2.3	148	108	40	0.72973	0.27027
	2.4	134	97	37	0.723881	0.276119
	2.5	160	117	43	0.73125	0.26875
	Average	144	105.6	38.4	0.732783	0.267217
	3.1	121	99	22	0.818182	0.181818
	3.2	140	111	29	0.792857	0.207143
	Average	130.5	105	25.5	0.805519	0.194481
	4.1	208	157	51	0.754808	0.245192
	4.2	187	138	49	0.737968	0.262032
	4.3	195	157	38	0.805128	0.194872
	4.4	148	113	35	0.763514	0.236486
	Average	184.5	141.25	43.25	0.765354	0.234646
			total cell numbers		ratio of cell types
	5 µg/ml NOG	total	ACTA2 +	ALDH1A2 +	ACTA2+	ALDH1A2+
	1.1	172	119	53	0.69186	0.30814
	1.2	233	169	64	0.725322	0.274678
	1.3	233	181	52	0.776824	0.223176
	Average	212.667	156.333	56.3333	0.731335	0.268665
	2.1	203	156	47	0.768473	0.231527
	2.2	184	130	54	0.706522	0.293478
	2.3	141	103	38	0.730496	0.269504
	2.4	201	151	50	0.751244	0.248756
	Average	182.25	135	47.25	0.739184	0.260816
	3.1	141	102	39	0.723404	0.276596
	3.2	122	82	40	0.672131	0.327869
	Average	131.5	92	39.5	0.697768	0.302232
	4.1	213	161	52	0.755869	0.244131
	4.2	269	198	71	0.736059	0.263941
	4.3	261	187	74	0.716475	0.283525
	Average	247.667	182	65.6667	0.736134	0.263866
			total cell numbers		ratio of cell types
	10 µg/ml NOG	total	ACTA2 +	ALDH1A2 +	ACTA2+	ALDH1A2+
	1.1	220	156	64	0.709091	0.290909
	1.2	226	166	60	0.734513	0.265487
	Average	223	161	62	0.721802	0.278198
	2.1	105	68	37	0.647619	0.352381
	2.2	147	109	38	0.741497	0.258503
	2.3	142	94	48	0.661972	0.338028
	2.4	141	106	35	0.751773	0.248227
	2.5	137	100	37	0.729927	0.270073
	Average	134.4	95.4	39	0.706558	0.293442
	3.1	142	113	29	0.795775	0.204225
	3.2	136	105	31	0.772059	0.227941
	3.3	133	95	38	0.714286	0.285714
	3.4	130	98	32	0.753846	0.246154
	Average	135.25	102.75	32.5	0.758991	0.241009
	4.1	204	147	57	0.720588	0.279412
	4.2	186	137	49	0.736559	0.263441
	Average	195	142	53	0.728574	0.271426
	5.1	127	98	29	0.771654	0.228346
	5.2	136	96	40	0.705882	0.294118
	Average	131.5	97	34.5	0.738768	0.261232
	Average		total cell numbers		ratio of cell types
		total	ACTA2+	ALDH1A2+	ACTA2+	ALDH1A2+
	control	144.617	110.25	34.3667	0.761976	0.238024
	1 µg/ml NOG	162	125.4	36.6	0.773992	0.226008
	5 µg/ml NOG	193.521	141.333	52.1875	0.726105	0.273895
	10 µg/ml NOG	163.83	119.63	44.2	0.730939	0.269061
	Standard deviation		total cell numbers		ratio of cell types
		total	ACTA2+	ALDH1A2+	ACTA2+	ALDH1A2+
	control	7.01971	5.79332	3.74101	0.0217068	0.0217068
	1 µg/ml NOG	29.1633	23.4687	7.69621	0.0321582	0.0321582
	5 µg/ml NOG	49.234	38.0905	11.3171	0.019166	0.019166
	10 µg/ml NOG	42.4288	29.9835	12.7701	0.0195689	0.0195689
			Shapiro-Wilk	F-test	Mann-Whitney	Welch's correction t-test	unpaired t-test	normality	variance	statistical test used
	absolute	control	0.0491		0.73			nonparametric	equal	two-sided Mann-Whitney
	ACTA2+	1 µg/ml NOG	0.1308		ns
	absolute	control	0.0491		0.286			nonparametric	equal	two-sided Mann-Whitney
	ACTA2+	5 µg/ml NOG	0.9178		ns
	absolute	control	0.0491		0.841			nonparametric	equal	two-sided Mann-Whitney
	ACTA2+	10 µg/ml NOG	0.1271		ns
	absolute	control	0.8348	0.197			0.583	parametric	equal	two-sided unpaired t-test
	ALDH1A2+	1 µg/ml NOG	0.2496	ns			ns
	absolute	control	0.8348	0.058			0.012	parametric	equal	two-sided unpaired t-test
	ALDH1A2+	5 µg/ml NOG	0.9527	ns			*
	absolute	control	0.8348	0.036		0.163		parametric	unequal	two-sided unpaired t-test with welch correction
	ALDH1A2+	10 µg/ml NOG	0.3488	*		ns
	total	control	0.9849	0.019		0.322		parametric	unequal	two-sided unpaired t-test with welch correction
		1 µg/ml NOG	0.2734	*		ns
	total	control	0.9849	0.003		0.14		parametric	unequal	two-sided unpaired t-test with welch correction
		5 µg/ml NOG	0.9632	**		ns
	total	control	0.9849	0.004		0.372		parametric	unequal	two-sided unpaired t-test with welch correction
		10 µg/ml NOG	0.0675	**		ns
	relative	control	0.5188	0.462			0.524	nonparametric	equal	two-sided Mann-Whitney
	ACTA2+	1 µg/ml NOG	0.7566	ns			ns
	relative	control	0.5188	0.873			0.036	nonparametric	equal	two-sided Mann-Whitney
	ACTA2+	5 µg/ml NOG	0.067	ns			*
	relative	control	0.5188	0.846			0.045	nonparametric	equal	two-sided Mann-Whitney
	ACTA2+	10 µg/ml NOG	0.9802	ns			*
	relative	control	0.5188	0.462			0.524	nonparametric	equal	two-sided Mann-Whitney
	ALDH1A2+	1 µg/ml NOG	0.7566	ns			ns
	relative	control	0.5188	0.873			0.036	nonparametric	equal	two-sided Mann-Whitney
	ALDH1A2+	5 µg/ml NOG	0.067	ns			*
	relative	control	0.5188	0.846			0.045	nonparametric	equal	two-sided Mann-Whitney
	ALDH1A2+	10 µg/ml NOG	0.9802	ns			*
B
			total cell numbers		ratio of cell types
	control	total	ACTA2+	ACTA2- CDH1-	ACTA2+	ACTA2- CDH1-
	1.1	160	123	37	0.76875	0.23125
	Average	160	123	37	0.76875	0.23125
	2.1	162	131	31	0.808642	0.191358
	2.2	144	116	28	0.805556	0.194444
	2.3	128	104	24	0.8125	0.1875
	2.4	146	120	26	0.821918	0.178082
	Average	145	117.75	27.25	0.812154	0.187846
	3.1	133	104	29	0.781955	0.218045
	3.2	159	128	31	0.805031	0.194969
	Average	146	116	30	0.793493	0.206507
	3.1	140	116	24	0.828571	0.171429
	3.2	159	137	22	0.861635	0.138365
	Average	149.5	126.5	23	0.845103	0.154897
	3.1	159	122	37	0.767296	0.232704
	3.2	173	138	35	0.797688	0.202312
	3.3	171	138	33	0.807018	0.192982
	Average	167.667	132.667	35	0.790667	0.209333
			total cell numbers		ratio of cell types
	1 µg/ml NOG	total	ACTA2+	ACTA2- CDH1-	ACTA2+	ACTA2- CDH1-
	1.1	193	164	29	0.849741	0.150259
	1.2	173	137	36	0.791908	0.208092
	Average	183	150.5	32.5	0.820824	0.179176
	2.1	98	81	17	0.826531	0.173469
	2.2	146	119	27	0.815068	0.184932
	2.3	114	86	28	0.754386	0.245614
	Average	119.333	95.3333	24	0.798662	0.201338
	3.1	154	117	37	0.75974	0.24026
	3.2	129	103	26	0.79845	0.20155
	3.3	121	102	19	0.842975	0.157025
	3.4	117	97	20	0.82906	0.17094
	3.5	155	128	27	0.825806	0.174194
	Average	135.2	109.4	25.8	0.811206	0.188794
	4.1	252	206	46	0.81746	0.18254
	4.1	205	169	36	0.82439	0.17561
	4.3	137	108	29	0.788321	0.211679
	Average	198	161	37	0.810057	0.189943
	5.1	296	241	55	0.814189	0.185811
	Average	296	241	55	0.814189	0.185811
			total cell numbers		ratio of cell types
	5 µg/ml NOG	total	ACTA2+	ACTA2- CDH1-	ACTA2+	ACTA2- CDH1-
	1.1	173	146	27	0.843931	0.156069
	1.2	237	191	46	0.805907	0.194093
	1.3	241	191	50	0.792531	0.207469
	Average	217	176	41	0.814123	0.185877
	2.1	176	138	38	0.784091	0.215909
	2.2	237	195	42	0.822785	0.177215
	Average	206.5	166.5	40	0.803438	0.196562
	3.1	144	107	37	0.743056	0.256944
	Average	144	107	37	0.743056	0.256944
	4.1	259	213	46	0.822394	0.177606
	Average	259	213	46	0.822394	0.177606
			total cell numbers		ratio of cell types
	10 µg/ml NOG	total	ACTA2+	ACTA2- CDH1-	ACTA2+	ACTA2- CDH1-
	1.1	176	134	42	0.761364	0.238636
	1.2	179	142	37	0.793296	0.206704
	Average	177.5	138	39.5	0.77733	0.22267
	2.1	201	160	41	0.79602	0.20398
	2.2	178	137	41	0.769663	0.230337
	2.3	172	137	35	0.796512	0.203488
	Average	183.667	144.667	39	0.787398	0.212602
	3.1	150	120	30	0.8	0.2
	Average	150	120	30	0.8	0.2
	4.1	221	170	51	0.769231	0.230769
	4.1	206	161	45	0.781553	0.218447
	4.3	180	145	35	0.805556	0.194444
	Average	202.333	158.667	43.6667	0.785447	0.214553
	5.1	137	112	25	0.817518	0.182482
	5.2	136	102	34	0.75	0.25
	Average	136.5	107	29.5	0.783759	0.216241
	Average		total cell numbers		ratio of cell types
		total	ACTA2+	ACTA2- CDH1-	ACTA2+	ACTA2- CDH1-
	control	153.633	123.183	30.45	0.802033	0.197967
	1 µg/ml NOG	186.307	151.447	34.86	0.810988	0.189012
	5 µg/ml NOG	206.625	165.625	41	0.795753	0.204247
	10 µg/ml NOG	170	133.667	36.3333	0.786787	0.213213
	Standard deviation		total cell numbers		ratio of cell types
		total	ACTA2+	ACTA2- CDH1-	ACTA2+	ACTA2- CDH1-
	control	9.84068	6.74702	5.691	0.0285804	0.0285804
	1 µg/ml NOG	69.4219	57.0714	12.4076	0.00805994	0.00805994
	5 µg/ml NOG	47.5138	43.9306	3.74166	0.0359781	0.0359781
	10 µg/ml NOG	26.5081	20.3879	6.27938	0.00829697	0.00829697
			Shapiro-Wilk	F-test	Mann-Whitney	Welch's correction t-test	unpaired t-test	normality	variance	statistical test used
	absolute	control	0.7752	0.001		0.332		parametric	unequal	two-sided unpaired t-test with welsh correction
	ACTA2+	1 µg/ml NOG	0.5072	**		ns
	absolute	control	0.7752	0.003		0.148		parametric	unequal	two-sided unpaired t-test with welsh correction
	ACTA2+	5 µg/ml NOG	0.7591	**		ns
	absolute	control	0.7752	0.055			0.307	parametric	equal	two-sided unpaired t-test
	ACTA2+	10 µg/ml NOG	0.9149	ns			ns
	absolute	control	0.8358	0.16			0.491	parametric	equal	two-sided unpaired t-test
	CDH1- ACTA2-	1 µg/ml NOG	0.3191	ns			ns
	absolute	control	0.8358	0.517			0.016	parametric	equal	two-sided unpaired t-test
	CDH1- ACTA2-	5 µg/ml NOG	0.7825	ns			*
	absolute	control	0.8358	0.853			0.159	parametric	equal	two-sided unpaired t-test
	CDH1- ACTA2-	10 µg/ml NOG	0.2632	ns			ns
	total	control	0.3014	0.002		0.354		parametric	unequal	two-sided unpaired t-test with welsh correction
		1 µg/ml NOG	0.4783	**		ns
	total	control	0.3014	0.011		0.11		parametric	unequal	two-sided unpaired t-test with welsh correction
		5 µg/ml NOG	0.8011	*		ns
	total	control	0.3014	0.081			0.232	parametric	equal	two-sided unpaired t-test
		10 µg/ml NOG	0.7915	ns			ns
	relative	control	0.7906	0.031		0.532		parametric	unequal	two-sided unpaired t-test with welsh correction
	ACTA2+	1 µg/ml NOG	0.7507	*		ns
	relative	control	0.7906	0.651			0.778	parametric	equal	two-sided unpaired t-test
	ACTA2+	5 µg/ml NOG	0.1349	ns			ns
	relative	control	0.7906	0.034		0.307		parametric	unequal	two-sided unpaired t-test with welsh correction
	ACTA2+	10 µg/ml NOG	0.5521	*		ns
	relative	control	0.7906	0.031		0.532		parametric	unequal	two-sided unpaired t-test with welsh correction
	CDH1- ACTA2-	1 µg/ml NOG	0.7507	*		ns
	relative	control	0.7906	0.651			0.778	parametric	equal	two-sided unpaired t-test
	CDH1- ACTA2-	5 µg/ml NOG	0.1349	ns			ns
	relative	control	0.7906	0.034		0.307		parametric	unequal	two-sided unpaired t-test with welsh correction
	CDH1- ACTA2-	10 µg/ml NOG	0.5521	*		ns
