# Supplementary material for: Interplay of SHH, WNT and BMP4 signaling regulates the development of the lamina propria in the murine ureter
Source: Development. 2025 Feb 6;152(3):DEV204214. doi: 10.1242/dev.204214 (PMC11829765; doi:10.1242/dev.204214)
Supplement: Table S15. — Ureters were explanted at P0 and cultured for 6 days with increasing concentrations of BMP4. (A) Cultures were then processed for expression of the smooth muscle cell (SMC) marker ACTA2 and the lamina propria (LP) marker ALDH1A2, and the total number of cells and the ratio of ACTA2 +ALDH1A2- SMCs, ACTA2-ALDH1A2+ LP fibrocytes, and ACTA2-ALDH1A2- “undifferentiated” LP cells were determined. (B) Cultures were additionally stained for the SMC marker ACTA2 and the urothelial marker CDH1 and the total number of cells and the ratio of ACTA2+CDH1- SMCs and ACTA2-CDH1- LP cells were determined. [file develop-152-204214-TableS15.xlsx]

## Sheet: Table S15
A
			total cell numbers			ratio of cell types
	control	total	ACTA2+	ALDH1A2+	ACTA2- ALDH1A2-	ACTA2+	ALDH1A2+	ACTA2- ALDH1A2-
	1.1	317	245	72	0	0.772871	0.227129	0
	1.2	295	228	65	2	0.772881	0.220339	0.00677966
	1.3	220	165	52	3	0.75	0.236364	0.0136364
	1.4	206	156	50	0	0.757282	0.242718	0
	1.5	241	183	51	7	0.759336	0.211618	0.0290456
	average	255.8	195.4	58	2.4	0.762474	0.227634	0.00989233
	2.1	168	126	42	0	0.75	0.25	0
	2.2	166	119	47	0	0.716867	0.283133	0
	2.3	208	151	57	0	0.725962	0.274038	0
	2.4	185	142	41	2	0.767568	0.221622	0.0108108
	2.5	165	118	46	1	0.715152	0.278788	0.00606061
	average	178.4	131.2	46.6	0.6	0.73511	0.261516	0.00337428
	3.1	143	108	35	0	0.755245	0.244755	0
	3.2	142	101	41	0	0.711268	0.288732	0
	3.3	124	91	29	4	0.733871	0.233871	0.0322581
	3.4	149	117	29	3	0.785235	0.194631	0.0201342
	average	139.5	104.25	33.5	1.75	0.746405	0.240497	0.0130981
	4.1	152	115	37	0	0.756579	0.243421	0
	4.2	146	104	42	0	0.712329	0.287671	0
	average	149	109.5	39.5	0	0.734454	0.265546	0
			total cell numbers			ratio of cell types
	10 ng/ml BMP4	total	ACTA2+	ALDH1A2+	ACTA2- ALDH1A2-	ACTA2+	ALDH1A2+	ACTA2- ALDH1A2-
	1.1	165	135	28	2	0.818182	0.169697	0.0121212
	1.2	154	124	27	3	0.805195	0.175325	0.0194805
	1.3	159	120	34	5	0.754717	0.213836	0.0314465
	1.4	146	117	29	0	0.80137	0.19863	0
	1.5	152	123	29	0	0.809211	0.190789	0
	average	155.2	123.8	29.4	2	0.797735	0.189656	0.0126097
	2.1	199	155	40	4	0.778894	0.201005	0.0201005
	2.2	203	161	41	1	0.793103	0.20197	0.00492611
	2.3	181	147	34	0	0.812155	0.187845	0
	2.4	150	116	31	3	0.773333	0.206667	0.02
	2.5	169	128	40	1	0.757396	0.236686	0.00591716
	average	180.4	141.4	37.2	1.8	0.782976	0.206835	0.0101888
	3.1	179	137	42	0	0.765363	0.234637	0
	3.2	155	112	43	0	0.722581	0.277419	0
	3.3	204	145	59	0	0.710784	0.289216	0
	3.4	148	110	37	1	0.743243	0.25	0.00675676
	3.5	183	138	45	0	0.754098	0.245902	0
	average	173.8	128.4	45.2	0.2	0.739214	0.259435	0.00135135
	4.1	320	222	96	2	0.69375	0.3	0.00625
	4.2	277	223	54	0	0.805054	0.194946	0
	4.3	238	188	50	0	0.789916	0.210084	0
	4.4	169	128	41	0	0.757396	0.242604	0
	4.5	244	186	56	2	0.762295	0.229508	0.00819672
	average	249.6	189.4	59.4	0.8	0.761682	0.235428	0.00288934
	5.1	144	103	41	0	0.715278	0.284722	0
	5.2	159	124	35	0	0.779874	0.220126	0
	5.3	132	105	27	0	0.795455	0.204545	0
	5.4	185	138	44	3	0.745946	0.237838	0.0162162
	average	155	117.5	36.75	0.75	0.759138	0.236808	0.00405405
			total cell numbers			ratio of cell types
	100 ng/ml BMP4	total	ACTA2+	ALDH1A2+	ACTA2- ALDH1A2-	ACTA2+	ALDH1A2+	ACTA2- ALDH1A2-
	1.1	196	150	44	2	0.765306	0.22449	0.0102041
	1.2	190	149	41	0	0.784211	0.215789	0
	1.3	157	116	41	0	0.738854	0.261146	0
	1.4	143	110	33	0	0.769231	0.230769	0
	1.5	181	137	44	0	0.756906	0.243094	0
	average	173.4	132.4	40.6	0.4	0.762901	0.235058	0.00204082
	2.1	191	157	34	0	0.82199	0.17801	0
	2.2	212	173	39	0	0.816038	0.183962	0
	2.3	194	156	38	0	0.804124	0.195876	0
	2.4	189	146	43	0	0.772487	0.227513	0
	2.5	177	141	36	0	0.79661	0.20339	0
	average	192.6	154.6	38	0	0.80225	0.19775	0
	3.1	193	155	38	0	0.803109	0.196891	0
	3.2	162	133	29	0	0.820988	0.179012	0
	3.3	140	116	24	0	0.828571	0.171429	0
	3.4	159	126	32	1	0.792453	0.201258	0.00628931
	average	163.5	132.5	30.75	0.25	0.81128	0.187147	0.00157233
	4.1	242	179	63	0	0.739669	0.260331	0
	4.2	205	154	51	0	0.75122	0.24878	0
	4.3	200	152	46	2	0.76	0.23	0.01
	4.4	193	149	44	0	0.772021	0.227979	0
	4.5	195	152	43	0	0.779487	0.220513	0
	average	207	157.2	49.4	0.4	0.760479	0.237521	0.002
	5.1	164	141	23	0	0.859756	0.140244	0
	5.2	147	124	23	0	0.843537	0.156463	0
	5.3	181	144	37	0	0.79558	0.20442	0
	5.4	196	162	34	0	0.826531	0.173469	0
	5.5	201	161	40	0	0.800995	0.199005	0
	average	177.8	146.4	31.4	0	0.82528	0.17472	0
			total cell numbers			ratio of cell types
	250 ng/ml BMP4	total	ACTA2+	ALDH1A2+	ACTA2- ALDH1A2-	ACTA2+	ALDH1A2+	ACTA2- ALDH1A2-
	1.1	202	154	48	0	0.762376	0.237624	0
	1.2	203	158	45	0	0.778325	0.221675	0
	1.3	174	138	32	4	0.793103	0.183908	0.0229885
	1.4	205	166	39	0	0.809756	0.190244	0
	1.5	204	163	41	0	0.79902	0.20098	0
	average	197.6	155.8	41	0.8	0.788516	0.206886	0.0045977
	2.1	258	213	43	2	0.825581	0.166667	0.00775194
	2.2	266	223	43	0	0.838346	0.161654	0
	2.3	236	190	42	4	0.805085	0.177966	0.0169492
	2.4	265	219	43	3	0.826415	0.162264	0.0113208
	2.5	255	208	47	0	0.815686	0.184314	0
	average	256	210.6	43.6	1.8	0.822223	0.170573	0.00720437
	3.1	165	130	35	0	0.787879	0.212121	0
	3.2	174	127	47	0	0.729885	0.270115	0
	3.3	169	135	34	0	0.798817	0.201183	0
	3.4	185	141	44	0	0.762162	0.237838	0
	3.5	183	143	38	2	0.781421	0.20765	0.010929
	average	175.2	135.2	39.6	0.4	0.772033	0.225782	0.00218579
	4.1	216	176	39	1	0.814815	0.180556	0.00462963
	4.2	206	172	34	0	0.834951	0.165049	0
	4.3	220	183	37	0	0.831818	0.168182	0
	4.4	210	176	34	0	0.838095	0.161905	0
	average	213	176.75	36	0.25	0.82992	0.168923	0.00115741
	5.1	302	233	66	3	0.771523	0.218543	0.00993377
	5.2	299	235	64	0	0.785953	0.214047	0
	5.3	321	270	51	0	0.841121	0.158879	0
	5.4	303	248	55	0	0.818482	0.181518	0
	5.5	244	192	51	1	0.786885	0.209016	0.00409836
	average	293.8	235.6	57.4	0.8	0.800793	0.196401	0.00280643
			total cell numbers			ratio of cell types
	average	total	ACTA2+	ALDH1A2+	ACTA2- ALDH1A2-	ACTA2+	ALDH1A2+	ACTA2- ALDH1A2-
	control	180.675	135.088	44.4	1.1875	0.74461	0.248798	0.00659117
	10 ng/ml BMP4	182.8	140.1	41.59	1.11	0.768149	0.225632	0.00621863
	100 ng/ml BMP4	182.86	144.62	38.03	0.21	0.792438	0.206439	0.00112263
	250 ng/ml BMP4	227.12	182.79	43.52	0.81	0.802697	0.193713	0.00359034
			total cell numbers			ratio of cell types
	standard deviation	total	ACTA2+	ALDH1A2+	ACTA2- ALDH1A2-	ACTA2+	ALDH1A2+	ACTA2- ALDH1A2-
	control	52.7498	41.8664	10.5296	1.08657	0.0131116	0.0178799	0.00597298
	10 ng/ml BMP4	38.9987	28.9202	11.4184	0.761906	0.0226684	0.0274369	0.00490069
	100 ng/ml BMP4	17.0844	11.8031	7.62952	0.201246	0.029256	0.0284554	0.00104111
	250 ng/ml BMP4	47.5572	40.5957	8.22995	0.604566	0.0238084	0.0242856	0.00237605
			Shapiro-Wilk	F-test	Mann-Whitney	Welch's correction t-test	unpaired t-test	normality	variance	statistical test used
	absolute	control	0.1806	0.487			0.837	parametric	equal	two-sided unpaired t-test
	ACTA2+	10 ng/ml BMP4	0.0964	ns			ns
	absolute	control	0.1806	0.033		0.686		parametric	unequal	two-sided unpaired t-test with welch correction
	ACTA2+	100 ng/ml BMP4	0.2081	*		ns
	absolute	control	0.1806	0.916			0.128	parametric	equal	two-sided unpaired t-test
	ACTA2+	250 ng/ml BMP4	0.874	ns			ns
	absolute	control	0.879	0.129			<.001	parametric	equal	two-sided unpaired t-test
	ALDH1A2+	10 ng/ml BMP4	0.0964	ns			***
	absolute	control	0.879	0.886			<.001	parametric	equal	two-sided unpaired t-test
	ALDH1A2+	100 ng/ml BMP4	0.2081	ns			***
	absolute	control	0.879	0.051			<.001	parametric	equal	two-sided unpaired t-test
	ALDH1A2+	250 ng/ml BMP4	0.874	ns			***
	absolute	control	0.7577	0.503			0.903	parametric	equal	two-sided unpaired t-test
	ALDH1A2- ACTA2-	10 ng/ml BMP4	0.4392	ns			ns
	absolute	control	0.7577	0.007		0.169		parametric	unequal	two-sided unpaired t-test with welch correction
	ALDH1A2- ACTA2-	100 ng/ml BMP4	0.0988	**		ns
	absolute	control	0.7577	0.287			0.527	parametric	equal	two-sided unpaired t-test
	ALDH1A2- ACTA2-	250 ng/ml BMP4	0.2598	ns			ns
	total	control	0.4357	0.861			0.814	parametric	equal	two-sided unpaired t-test
		10 ng/ml BMP4	0.7954	ns			ns
	total	control	0.4357	0.037			0.895	parametric	equal	two-sided unpaired t-test
		100 ng/ml BMP4	0.4213	*			ns
	total	control	0.4357	0.12			0.649	parametric	equal	two-sided unpaired t-test
		250 ng/ml BMP4	0.1525	ns			ns
	relative	control	0.283	0.395			0.11	parametric	equal	two-sided unpaired t-test
	ACTA2+	10 ng/ml BMP4	0.8745	ns			ns
	relative	control	0.283	0.218			0.02	parametric	equal	two-sided unpaired t-test
	ACTA2+	100 ng/ml BMP4	0.289	ns			*
	relative	control	0.283	0.355			0.003	parametric	equal	two-sided unpaired t-test
	ACTA2+	250 ng/ml BMP4	0.795	ns			**
	relative	control	0.4855	0.508			0.19	parametric	equal	two-sided unpaired t-test
	ALDH1A2+	10 ng/ml BMP4	0.7696	ns			ns
	relative	control	0.4855	0.471			0.037	parametric	equal	two-sided unpaired t-test
	ALDH1A2+	100 ng/ml BMP4	0.297	ns			*
	relative	control	0.4855	0.642			0.007	parametric	equal	two-sided unpaired t-test
	ALDH1A2+	250 ng/ml BMP4	0.5216	ns			**
	relative	control	0.719	0.692			0.921	parametric	equal	two-sided unpaired t-test
	ALDH1A2- ACTA2-	10 ng/ml BMP4	0.3551	ns			ns
	relative	control	0.719	0.006		0.164		parametric	unequal	two-sided unpaired t-test with welch correction
	ALDH1A2- ACTA2-	100 ng/ml BMP4	0.0553	**		ns
	relative	control	0.719	0.107			0.333	parametric	equal	two-sided unpaired t-test
	ALDH1A2- ACTA2-	250 ng/ml BMP4	0.6483	ns			ns
B
			total cell numbers		ratio of cell types
	control	total	ACTA2+	ACTA2- CDH1-	ACTA2+	ACTA2- CDH1-
	1.1	307	241	66	0.785016	0.214984
	1.2	351	276	75	0.786325	0.213675
	1.3	257	199	58	0.774319	0.225681
	1.4	299	236	63	0.789298	0.210702
	1.5	294	219	75	0.744898	0.255102
	average	301.6	234.2	67.4	0.775971	0.224029
	2.1	211	152	59	0.720379	0.279621
	2.2	174	128	46	0.735632	0.264368
	2.3	200	135	65	0.675	0.325
	2.4	199	144	55	0.723618	0.276382
	2.5	188	135	53	0.718085	0.281915
	average	194.4	138.8	55.6	0.714543	0.285457
	3.1	163	126	37	0.773006	0.226994
	3.2	166	131	35	0.789157	0.210843
	3.3	144	109	35	0.756944	0.243056
	3.4	134	105	29	0.783582	0.216418
	3.5	156	122	34	0.782051	0.217949
	average	152.6	118.6	34	0.776948	0.223052
	4.1	184	143	41	0.777174	0.222826
	4.2	178	139	39	0.780899	0.219101
	average	181	141	40	0.779036	0.220964
			absolute		relative
	10 ng/ml BMP4	total	ACTA2+	ACTA2- CDH1-	ACTA2+	ACTA2- CDH1-
	1.1	168	141	27	0.839286	0.160714
	1.2	194	159	35	0.819588	0.180412
	1.3	168	139	29	0.827381	0.172619
	1.4	162	136	26	0.839506	0.160494
	1.5	185	145	40	0.783784	0.216216
	average	175.4	144	31.4	0.821909	0.178091
	2.1	170	133	37	0.782353	0.217647
	2.2	166	136	30	0.819277	0.180723
	2.3	164	119	45	0.72561	0.27439
	2.4	179	147	32	0.821229	0.178771
	2.5	153	121	32	0.79085	0.20915
	average	166.4	131.2	35.2	0.787864	0.212136
	3.1	240	178	62	0.741667	0.258333
	3.2	159	124	35	0.779874	0.220126
	3.3	169	127	42	0.751479	0.248521
	3.4	260	192	68	0.738462	0.261538
	3.5	185	150	35	0.810811	0.189189
	average	202.6	154.2	48.4	0.764459	0.235541
	4.1	236	189	47	0.800847	0.199153
	4.2	283	233	50	0.823322	0.176678
	4.3	248	195	53	0.78629	0.21371
	4.4	245	196	49	0.8	0.2
	4.5	242	186	56	0.768595	0.231405
	average	250.8	199.8	51	0.795811	0.204189
	5.1	164	147	17	0.896341	0.103659
	5.2	169	140	29	0.828402	0.171598
	5.3	182	153	29	0.840659	0.159341
	5.4	204	174	30	0.852941	0.147059
	5.5	215	175	40	0.813953	0.186047
	average	186.8	157.8	29	0.84646	0.15354
			total cell numbers		ratio of cell types
	100 ng/ml BMP4	total	ACTA2+	ACTA2- CDH1-	ACTA2+	ACTA2- CDH1-
	1.1	196	163	33	0.831633	0.168367
	1.2	220	180	40	0.818182	0.181818
	1.3	171	133	38	0.777778	0.222222
	1.4	173	141	32	0.815029	0.184971
	1.5	215	167	48	0.776744	0.223256
	average	195	156.8	38.2	0.803873	0.196127
	2.1	221	183	38	0.828054	0.171946
	2.2	218	174	44	0.798165	0.201835
	2.3	220	173	47	0.786364	0.213636
	2.4	216	169	47	0.782407	0.217593
	2.5	217	167	50	0.769585	0.230415
	average	218.4	173.2	45.2	0.792915	0.207085
	3.1	171	140	31	0.818713	0.181287
	3.2	177	140	37	0.79096	0.20904
	3.3	160	133	27	0.83125	0.16875
	3.4	157	129	28	0.821656	0.178344
	3.5	179	140	39	0.782123	0.217877
	average	168.8	136.4	32.4	0.808941	0.191059
	4.1	236	189	47	0.800847	0.199153
	4.4	240	191	49	0.795833	0.204167
	4.5	174	130	44	0.747126	0.252874
	average	216.667	170	46.6667	0.781269	0.218731
	5.1	188	157	31	0.835106	0.164894
	5.2	162	141	21	0.87037	0.12963
	5.3	183	141	42	0.770492	0.229508
	5.4	221	191	30	0.864253	0.135747
	5.5	192	154	38	0.802083	0.197917
	average	189.2	156.8	32.4	0.828461	0.171539
			total cell numbers		ratio of cell types
	250 ng/ml BMP4	total	ACTA2+	ACTA2- CDH1-	ACTA2+	ACTA2- CDH1-
	1.1	223	180	43	0.807175	0.192825
	1.2	225	186	39	0.826667	0.173333
	1.3	219	190	29	0.86758	0.13242
	1.4	233	189	44	0.811159	0.188841
	1.5	239	199	40	0.832636	0.167364
	average	227.8	188.8	39	0.829043	0.170957
	2.1	285	229	56	0.803509	0.196491
	2.2	288	238	50	0.826389	0.173611
	2.3	261	216	45	0.827586	0.172414
	2.4	279	228	51	0.817204	0.182796
	2.5	247	192	55	0.777328	0.222672
	average	272	220.6	51.4	0.810403	0.189597
	3.1	212	177	35	0.834906	0.165094
	3.2	219	183	36	0.835616	0.164384
	3.3	211	172	39	0.815166	0.184834
	3.4	226	181	45	0.800885	0.199115
	3.5	190	150	40	0.789474	0.210526
	average	211.6	172.6	39	0.815209	0.184791
	4.1	244	206	38	0.844262	0.155738
	4.2	226	184	42	0.814159	0.185841
	4.3	206	178	28	0.864078	0.135922
	4.4	244	205	39	0.840164	0.159836
	4.5	275	227	48	0.825455	0.174545
	average	239	200	39	0.837624	0.162376
	5.1	309	250	59	0.809061	0.190939
	5.2	326	252	74	0.773006	0.226994
	5.3	357	294	63	0.823529	0.176471
	5.4	339	284	55	0.837758	0.162242
	5.5	284	219	65	0.771127	0.228873
	average	323	259.8	63.2	0.802896	0.197104
			total cell numbers		ratio of cell types
	average	total	ACTA2+	ACTA2- CDH1-	ACTA2+	ACTA2- CDH1-
	control	207.4	158.15	49.25	0.761625	0.238375
	10 ng/ml BMP4	196.4	157.4	39	0.8033	0.1967
	100 ng/ml BMP4	197.613	158.64	38.9733	0.803092	0.196908
	250 ng/ml BMP4	254.68	208.36	46.32	0.819035	0.180965
			total cell numbers		ratio of cell types
	standard deviation	total	ACTA2+	ACTA2- CDH1-	ACTA2+	ACTA2- CDH1-
	control	65.1732	51.6925	15.1423	0.0314139	0.0314139
	10 ng/ml BMP4	33.2827	25.8561	10.0568	0.0316704	0.0316704
	100 ng/ml BMP4	20.6333	14.5123	6.80026	0.0177357	0.0177357
	250 ng/ml BMP4	44.1358	33.6421	10.8569	0.0141005	0.0141005
			Shapiro-Wilk	F-test	Mann-Whitney	Welch' correction t-test	unpaired t-test	normality	variance	statistical test used
	absolute	control	0.093	0.214			0.978	parametric	equal	two-sided unpaired t-test
	ACTA2+	10 ng/ml	0.3834	ns			ns
	absolute	control	0.093	0.033		0.986		parametric	unequal	two-sided unpaired t-test with welsh correction
	ACTA2+	100 ng/ml	0.4508	*		ns
	absolute	control	0.093	0.425			0.12	parametric	equal	two-sided unpaired t-test
	ACTA2+	250 ng/ml	0.7478	ns			ns
	absolute	control	0.7098	0.446			0.261	parametric	equal	two-sided unpaired t-test
	CDH1- ACTA2-	10 ng/ml	0.2533	ns			ns
	absolute	control	0.7098	0.156			0.212	parametric	equal	two-sided unpaired t-test
	CDH1- ACTA2-	100 ng/ml	0.2089	ns			ns
	absolute	control	0.7098				0.706	nonparametric	equal	two-sided Mann-Whitney test
	CDH1- ACTA2-	250 ng/ml	0.0469				ns
	total	control	0.2572	0.227			0.75	parametric	equal	two-sided unpaired t-test
		10 ng/ml	0.3379	ns			ns
	total	control	0.2572	0.05		0.757		parametric	unequal	two-sided unpaired t-test with welsh correction
		100 ng/ml	0.5341	ns		ns
	total	control	0.2572	0.466		0.234		parametric	unequal	two-sided unpaired t-test with welsh correction
		250 ng/ml	0.5358	ns		ns
	relative	control	0.0047		0.111			nonparametric	equal	two-sided Mann-Whitney test
	ACTA2+	10 ng/ml	0.9369		ns
	relative	control			0.016			nonparametric	equal	two-sided Mann-Whitney test
	ACTA2+	100 ng/ml	0.9667		*
	relative	control			0.016			nonparametric	equal	two-sided Mann-Whitney test
	ACTA2+	250 ng/ml	0.783		*
	relative	control	0.0047		0.111			nonparametric	equal	two-sided Mann-Whitney test
	CDH1- ACTA2-	10 ng/ml	0.9369		ns
	relative	control	0.0047		0.016			nonparametric	equal	two-sided Mann-Whitney test
	CDH1- ACTA2-	100 ng/ml	0.9667		*
	relative	control	0.0047		0.016			nonparametric	equal	two-sided Mann-Whitney test
	CDH1- ACTA2-	250 ng/ml	0.783		*
