# Supplementary material for: Interplay of SHH, WNT and BMP4 signaling regulates the development of the lamina propria in the murine ureter
Source: Development. 2025 Feb 6;152(3):DEV204214. doi: 10.1242/dev.204214 (PMC11829765; doi:10.1242/dev.204214)
Supplement: Table S16. — Ureters were explanted at P0 and cultured for 6 days with increasing concentrations of BMS493. (A) Cultures were then processed for expression of the smooth muscle cell (SMC) marker ACTA2 and the lamina propria (LP) marker ALDH1A2, and the total number of cells and the ratio) of ACTA2+ALDH1A2- SMCs, ACTA2-ALDH1A2+ LP fibrocytes, and ACTA2-ALDH1A2- “undifferentiated” LP cells were determined. (B) Cultures were additionally stained for the SMC marker ACTA2 and the urothelial marker CDH1 and the total number of cells and the ratio of ACTA2+CDH1- SMCs and ACTA2-CDH1- LP cells were determined. [file develop-152-204214-TableS16.xlsx]

## Sheet: Table S16
A
			total cell numbers		ratio of cell types
	control	total	ACTA2 +	ALDH1A2 +	ACTA2+	ALDH1A2+
	1.1	216	166	50	0.768519	0.231481
	1.2	231	173	58	0.748918	0.251082
	1.3	242	187	55	0.772727	0.227273
	1.4	234	180	54	0.769231	0.230769
	1.5	268	205	63	0.764925	0.235075
	Average	238.2	182.2	56	0.764864	0.235136
	2.1	315	249	66	0.790476	0.209524
	2.2	302	235	67	0.778146	0.221854
	2.3	297	235	62	0.791246	0.208754
	2.4	290	219	71	0.755172	0.244828
	2.5	293	221	72	0.754266	0.245734
	Average	299.4	231.8	67.6	0.773861	0.226139
	3.1	176	128	48	0.727273	0.272727
	3.2	181	121	60	0.668508	0.331492
	3.3	181	122	59	0.674033	0.325967
	Average	179.333	123.667	55.6667	0.689938	0.310062
	4.1	367	290	77	0.790191	0.209809
	4.2	342	269	73	0.78655	0.21345
	4.3	278	214	64	0.769784	0.230216
	4.4	282	217	65	0.769504	0.230496
	4.5	321	253	68	0.788162	0.211838
	Average	318	248.6	69.4	0.780838	0.219162
			total cell numbers		ratio of cell types
	0.1 µM BMS493	total	ACTA2 +	ALDH1A2 +	ACTA2+	ALDH1A2+
	1.1	222	166	56	0.747748	0.252252
	1.2	240	185	55	0.770833	0.229167
	1.3	230	189	41	0.821739	0.178261
	1.4	228	179	49	0.785088	0.214912
	Average	230	179.75	50.25	0.781352	0.218648
	2.1	192	157	35	0.817708	0.182292
	2.2	210	162	48	0.771429	0.228571
	2.3	223	171	52	0.766816	0.233184
	2.4	209	163	46	0.779904	0.220096
	2.5	228	182	46	0.798246	0.201754
	Average	212.4	167	45.4	0.786821	0.213179
	3.1	208	161	47	0.774038	0.225962
	3.2	189	146	43	0.772487	0.227513
	3.3	193	159	34	0.823834	0.176166
	3.4	174	135	39	0.775862	0.224138
	3.5	171	131	40	0.766082	0.233918
	Average	187	146.4	40.6	0.782461	0.217539
	4.1	291	223	68	0.766323	0.233677
	4.2	283	218	65	0.770318	0.229682
	4.3	285	225	60	0.789474	0.210526
	4.4	305	225	80	0.737705	0.262295
	4.5	289	219	70	0.757785	0.242215
	Average	290.6	222	68.6	0.764321	0.235679
	5.1	306	238	68	0.777778	0.222222
	5.2	345	274	71	0.794203	0.205797
	5.3	319	246	73	0.77116	0.22884
	5.4	300	229	71	0.763333	0.236667
	5.5	307	242	65	0.788274	0.211726
	Average	315.4	245.8	69.6	0.778949	0.221051
			total cell numbers		ratio of cell types
	1 µM BMS493	total	ACTA2 +	ALDH1A2 +	ACTA2+	ALDH1A2+
	1.1	375	292	83	0.778667	0.221333
	1.2	304	247	57	0.8125	0.1875
	1.3	321	252	69	0.785047	0.214953
	Average	333.333	263.667	69.6667	0.792071	0.207929
	2.1	232	171	61	0.737069	0.262931
	2.2	248	194	54	0.782258	0.217742
	2.3	238	181	57	0.760504	0.239496
	2.4	238	184	54	0.773109	0.226891
	2.5	235	180	55	0.765957	0.234043
	Average	238.2	182	56.2	0.76378	0.23622
	3.1	237	178	59	0.751055	0.248945
	3.2	252	196	56	0.777778	0.222222
	3.3	260	189	71	0.726923	0.273077
	3.4	236	182	54	0.771186	0.228814
	3.5	236	185	51	0.783898	0.216102
	Average	244.2	186	58.2	0.762168	0.237832
	4.1	221	172	49	0.778281	0.221719
	4.2	258	198	60	0.767442	0.232558
	4.3	249	195	54	0.783133	0.216867
	4.4	177	136	41	0.768362	0.231638
	4.5	204	160	44	0.784314	0.215686
	Average	221.8	172.2	49.6	0.776306	0.223694
	5.1	254	196	58	0.771654	0.228346
	5.2	236	182	54	0.771186	0.228814
	5.3	231	178	53	0.770563	0.229437
	5.4	289	225	64	0.778547	0.221453
	5.5	245	199	46	0.812245	0.187755
	Average	251	196	55	0.780839	0.219161
			total cell numbers		ratio of cell types
	5 µM BMS493	total	ACTA2 +	ALDH1A2 +	ACTA2+	ALDH1A2+
	1.1	149	106	43	0.711409	0.288591
	1.2	153	113	40	0.738562	0.261438
	1.3	157	114	43	0.726115	0.273885
	1.4	157	108	49	0.687898	0.312102
	1.5	168	127	41	0.755952	0.244048
	Average	156.8	113.6	43.2	0.723987	0.276013
	2.1	285	217	68	0.761404	0.238596
	2.2	326	246	80	0.754601	0.245399
	Average	305.5	231.5	74	0.758002	0.241998
	3.1	261	202	59	0.773946	0.226054
	3.2	269	202	67	0.750929	0.249071
	3.3	274	209	65	0.762774	0.237226
	Average	268	204.333	63.6667	0.76255	0.23745
	4.1	192	150	42	0.78125	0.21875
	4.2	193	151	42	0.782383	0.217617
	4.3	193	146	47	0.756477	0.243523
	4.4	184	142	42	0.771739	0.228261
	4.5	189	146	43	0.772487	0.227513
	Average	190.2	147	43.2	0.772867	0.227133
	Average		total cell numbers		ratio of cell types
		total	ACTA2+	ALDH1A2+	ACTA2+	ALDH1A2+
	control	258.733	196.567	62.1667	0.752375	0.247625
	0.1 µM BMS493	247.08	192.19	54.89	0.778781	0.221219
	1 µM BMS493	257.707	199.973	57.7333	0.775033	0.224967
	5 µM BMS493	230.125	174.108	56.0167	0.754352	0.245648
	Standard deviation		total cell numbers		ratio of cell types
		total	ACTA2+	ALDH1A2+	ACTA2+	ALDH1A2+
	control	62.9611	56.1832	7.35119	0.0421353	0.0421353
	0.1 µM BMS493	54.0038	40.7697	13.4177	0.00857182	0.00857182
	1 µM BMS493	43.6366	36.6138	7.39249	0.0124275	0.0124275
	5 µM BMS493	68.5236	53.5521	15.3889	0.0211767	0.0211767
			Shapiro-Wilk	F-test	Mann-Whitney	welch's correction t-test	unpaired t-test	normality	variance	statistical test used
	absolute	control	0.626	0.542			0.896	parametric	equal	two-sided unpaired t-test
	ACTA2+	0.1 µM	0.7142	ns			ns
	absolute	control	0.626		>.999			parametric	unequal	two-sided unpaired t-test with welch correction
	ACTA2+	1 µM	0.0433		ns
	absolute	control	0.626	0.939			0.584	parametric	equal	two-sided unpaired t-test
	ACTA2+	5 µM	0.737	ns			ns
	absolute	control	0.0972	0.35			0.366	parametric	equal	two-sided unpaired t-test
	ALDH1A2+	0.1 µM	0.2253	ns			ns
	absolute	control	0.0972	>.999			0.4	parametric	equal	two-sided unpaired t-test
	ALDH1A2+	1 µM	0.4719	ns			ns
	absolute	control	0.0972	0.256			0.498	parametric	equal	two-sided unpaired t-test
	ALDH1A2+	5 µM	0.2257	ns			ns
	total	control	0.6275	0.75			0.773	parametric	equal	two-sided unpaired t-test
		0.1 µM	0.6031	ns			ns
	total	control	0.6275	0.491			0.978	parametric	equal	two-sided unpaired t-test
		1 µM	0.0583	ns			ns
	total	control	0.6275	0.893			0.561	parametric	equal	two-sided unpaired t-test
		5 µM	0.661	ns			ns
	relative	control	0.0564	0.01		0.3		parametric	unequal	two-sided unpaired t-test with welch correction
	ACTA2+	0.1 µM	0.1931	*		ns
	relative	control	0.0564	0.039		0.366		parametric	unequal	two-sided unpaired t-test with welch correction
	ACTA2+	1 µM	0.6085	*		ns
	relative	control	0.0564	0.288		0.936		parametric	equal	two-sided unpaired t-test
	ACTA2+	5 µM	0.3261	ns		ns
	relative	control	0.0564	0.01		0.3		parametric	unequal	two-sided unpaired t-test with welch correction
	ALDH1A2+	0.1 µM	0.1931	*		ns
	relative	control	0.0564	0.039		0.366		parametric	unequal	two-sided unpaired t-test with welch correction
	ALDH1A2+	1 µM	0.6085	*		ns
	relative	control	0.0564	0.288		0.936		parametric	equal	two-sided unpaired t-test
	ALDH1A2+	5 µM	0.3261	ns		ns
B
			total cell numbers		ratio of cell types
	control	total	ACTA2+	ACTA2- CDH1-	ACTA2+	ACTA2- CDH1-
	1.1	274	210	64	0.766423	0.233577
	1.2	272	218	54	0.801471	0.198529
	1.3	304	239	65	0.786184	0.213816
	1.4	259	204	55	0.787645	0.212355
	1.5	278	214	64	0.769784	0.230216
	Average	277.4	217	60.4	0.782301	0.217699
	2.1	348	274	74	0.787356	0.212644
	2.2	338	267	71	0.789941	0.210059
	2.3	353	276	77	0.78187	0.21813
	2.4	349	274	75	0.7851	0.2149
	2.5	324	251	73	0.774691	0.225309
	Average	342.4	268.4	74	0.783792	0.216208
	3.1	397	309	88	0.778338	0.221662
	3.2	305	244	61	0.8	0.2
	3.3	326	254	72	0.779141	0.220859
	3.4	357	286	71	0.80112	0.19888
	Average	346.25	273.25	73	0.78965	0.21035
	3.1	130	93	37	0.715385	0.284615
	3.2	143	99	44	0.692308	0.307692
	3.3	138	95	43	0.688406	0.311594
	3.4
	Average	137	95.6667	41.3333	0.698699	0.301301
			total cell numbers		ratio of cell types
	0.1 µM BMS493	total	ACTA2+	ACTA2- CDH1-	ACTA2+	ACTA2- CDH1-
	1.1	234	183	51	0.782051	0.217949
	1.2	233	189	44	0.811159	0.188841
	1.3	276	210	66	0.76087	0.23913
	1.4	221	181	40	0.819005	0.180995
	1.5	242	186	56	0.768595	0.231405
	Average	241.2	189.8	51.4	0.788336	0.211664
	2.1	206	169	37	0.820388	0.179612
	2.2	216	168	48	0.777778	0.222222
	2.3	199	156	43	0.78392	0.21608
	2.4	243	189	54	0.777778	0.222222
	2.5	234	180	54	0.769231	0.230769
	Average	219.6	172.4	47.2	0.785819	0.214181
	3.1	188	150	38	0.797872	0.202128
	3.2	223	184	39	0.825112	0.174888
	3.3	197	160	37	0.812183	0.187817
	3.4	170	134	36	0.788235	0.211765
	3.5	176	134	42	0.761364	0.238636
	Average	190.8	152.4	38.4	0.796953	0.203047
	4.1	289	229	60	0.792388	0.207612
	4.1	319	249	70	0.780564	0.219436
	4.3	350	276	74	0.788571	0.211429
	4.4	333	261	72	0.783784	0.216216
	4.5	324	253	71	0.780864	0.219136
	Average	323	253.6	69.4	0.785234	0.214766
	5.1	324	255	69	0.787037	0.212963
	5.2	315	243	72	0.771429	0.228571
	5.3	315	250	65	0.793651	0.206349
	5.4	303	239	64	0.788779	0.211221
	5.5	319	245	74	0.768025	0.231975
	Average	315.2	246.4	68.8	0.781784	0.218216
			total cell numbers		ratio of cell types
	1 µM BMS493	total	ACTA2+	ACTA2- CDH1-	ACTA2+	ACTA2- CDH1-
	1.1	252	200	52	0.793651	0.206349
	1.2	255	205	50	0.803922	0.196078
	1.3	258	204	54	0.790698	0.209302
	1.4	252	206	46	0.81746	0.18254
	Average	254.25	203.75	50.5	0.801433	0.198567
	2.1	275	206	69	0.749091	0.250909
	2.2	233	185	48	0.793991	0.206009
	2.3	243	189	54	0.777778	0.222222
	2.4	247	194	53	0.785425	0.214575
	2.5	247	195	52	0.789474	0.210526
	Average	249	193.8	55.2	0.779152	0.220848
	3.1	257	207	50	0.805447	0.194553
	3.2	248	193	55	0.778226	0.221774
	3.3	200	157	43	0.785	0.215
	3.4	238	181	57	0.760504	0.239496
	3.5	229	185	44	0.80786	0.19214
	Average	234.4	184.6	49.8	0.787408	0.212592
	4.1	251	197	54	0.784861	0.215139
	4.1	244	189	55	0.77459	0.22541
	4.3	227	180	47	0.792952	0.207048
	4.4	280	223	57	0.796429	0.203571
	4.5	279	206	73	0.738351	0.261649
	Average	256.2	199	57.2	0.777436	0.222564
			total cell numbers		ratio of cell types
	5 µM BMS493	total	ACTA2+	ACTA2- CDH1-	ACTA2+	ACTA2- CDH1-
	1.1	162	128	34	0.790123	0.209877
	1.2	155	121	34	0.780645	0.219355
	1.3	161	121	40	0.751553	0.248447
	1.4	178	135	43	0.758427	0.241573
	1.5	178	137	41	0.769663	0.230337
	Average	166.8	128.4	38.4	0.770082	0.229918
	2.1	294	236	58	0.802721	0.197279
	2.2	316	252	64	0.797468	0.202532
	Average	305	244	61	0.800095	0.199905
	3.1	298	235	63	0.788591	0.211409
	3.2	304	235	69	0.773026	0.226974
	Average	301	235	66	0.780808	0.219192
	4.1	208	165	43	0.793269	0.206731
	4.1	228	182	46	0.798246	0.201754
	4.3	220	175	45	0.795455	0.204545
	4.4	225	172	53	0.764444	0.235556
	4.5	197	157	40	0.796954	0.203046
	Average	215.6	170.2	45.4	0.789674	0.210326
	Average		total cell numbers		ratio of cell types
		total	ACTA2+	ACTA2- CDH1-	ACTA2+	ACTA2- CDH1-
	control	275.762	213.579	62.1833	0.763611	0.236389
	0.1 µM BMS493	257.96	202.92	55.04	0.787625	0.212375
	1 µM BMS493	248.462	195.287	53.175	0.786357	0.213643
	5 µM BMS493	247.1	194.4	52.7	0.785165	0.214835
	Standard deviation		total cell numbers		ratio of cell types
		total	ACTA2+	ACTA2- CDH1-	ACTA2+	ACTA2- CDH1-
	control	97.7527	82.6256	15.2155	0.0433902	0.0433902
	0.1 µM BMS493	58.6717	45.0412	13.667	0.00571435	0.00571435
	1 µM BMS493	9.85574	8.20227	3.5985	0.0109525	0.0109525
	5 µM BMS493	67.5721	54.9247	12.9558	0.0127762	0.0127762
			Shapiro-Wilk	F-test	Mann-Whitney	Welch's correction t-test	unpaired t-test	normality	variance	statistical test used
	absolute	control	0.0246		0.056			nonparametric	equal	two-sided unpaired Mann-Whitney test
	ACTA2+	0.1	0.0188		ns
	absolute	control	0.0246		0.043			nonparametric	equal	two-sided unpaired Mann-Whitney test
	ACTA2+	1	0.5225		*
	absolute	control	0.0246		0.101			nonparametric	equal	two-sided unpaired Mann-Whitney test
	ACTA2+	5	0.1862		ns
	absolute	control	0.2881	0.811			0.482	parametric	equal	two-sided unpaired t-test
	ACAT2- CDH1-	0.1	0.3677	ns			ns
	absolute	control	0.2881	0.041		0.325		parametric	unequal	two-sided unpaired t-test with welch correction
	ACAT2- CDH1-	1	0.3659	*		ns
	absolute	control	0.2881	0.798			0.379	parametric	equal	two-sided unpaired t-test
	ACAT2- CDH1-	5	0.5561	ns			ns
	total	control	0.1785	0.349			0.743	parametric	equal	two-sided unpaired t-test
		0.1	0.1785	ns			ns
	total	control		0.003		0.616		parametric	unequal	two-sided unpaired t-test with welch correction
		1	0.27	**		ns
	total	control	0.1785	0.56			0.647	parametric	equal	two-sided unpaired t-test
		5	0.2989	ns			ns
	relative	control	0.0108		0.413			nonparametric	equal	two-sided unpaired Mann-Whitney test
	ACTA2+	0.1	0.3993		ns
	relative	control	0.0108		0.886			nonparametric	equal	two-sided unpaired Mann-Whitney test
	ACTA2+	1	0.3688		ns
	relative	control	0.0108		0.686			nonparametric	equal	two-sided unpaired Mann-Whitney test
	ACTA2+	5	0.9917		ns
	relative	control	0.0108		0.413			nonparametric	equal	two-sided unpaired Mann-Whitney test
	ACAT2- CDH1-	0.1	0.3993		ns
	relative	control	0.0108		0.886			nonparametric	equal	two-sided unpaired Mann-Whitney test
	ACAT2- CDH1-	1	0.3688		ns
	relative	control	0.0108		0.686			nonparametric	equal	two-sided unpaired Mann-Whitney test
	ACAT2- CDH1-	5	0.9917		ns
