# Supplementary material for: Interplay of SHH, WNT and BMP4 signaling regulates the development of the lamina propria in the murine ureter
Source: Development. 2025 Feb 6;152(3):DEV204214. doi: 10.1242/dev.204214 (PMC11829765; doi:10.1242/dev.204214)
Supplement: Table S17. — Ureters were explanted at P0 and cultured for 6 days with increasing concentrations of retinoic acid (RA). (A) Cultures were then processed for expression of the smooth muscle cell (SMC) marker ACTA2 and the lamina propria (LP) marker ALDH1A2, and the total number of cells (nd the ratio (ACTA2+ALDH1A2- SMCs, ACTA2-ALDH1A2+ LP fibrocytes, and ACTA2-ALDH1A2- “undifferentiated” LP cells were determined. (B) Cultures were additionally stained for the SMC marker ACTA2 and the urothelial marker CDH1 and the total number of cells and the ratio of ACTA2+CDH1- SMCs and ACTA2-CDH1- LP cells were determined. [file develop-152-204214-TableS17.xlsx]

## Sheet: Table S17
A
			total cell numbers			ratio of cell types
	control	total	ACTA2+	ALDH1A2+	ACTA2- ALDH1A2-	ACTA2+	ALDH1A2+	ACTA2- ALDH1A2-
	1,1	148	108	37	3	0.72973	0.25	0.0202703
	1,2	142	103	37	2	0.725352	0.260563	0.0140845
	1,3	125	90	35	0	0.72	0.28	0
	1,4	115	87	26	2	0.756522	0.226087	0.0173913
	1,5	131	97	32	2	0.740458	0.244275	0.0152672
	average	132.2	97	33.4	1.8	0.734412	0.252185	0.0134027
	3,1	173	135	33	5	0.780347	0.190751	0.0289017
	3,2	175	133	36	6	0.76	0.205714	0.0342857
	3,3	137	108	25	4	0.788321	0.182482	0.0291971
	3,4	146	115	24	7	0.787671	0.164384	0.0479452
	3,5	161	129	30	2	0.801242	0.186335	0.0124224
	average	158.4	124	29.6	4.8	0.783516	0.185933	0.0305504
	4,1	123	92	26	5	0.747967	0.211382	0.0406504
	4,2	117	85	28	4	0.726496	0.239316	0.034188
	4,3	122	92	26	4	0.754098	0.213115	0.0327869
	4,4	102	74	26	2	0.72549	0.254902	0.0196078
	4,5	97	76	21	0	0.783505	0.216495	0
	average	112.2	83.8	25.4	3	0.747511	0.227042	0.0254466
	5,1	110	82	25	3	0.745455	0.227273	0.0272727
	5,2	96	71	25	0	0.739583	0.260417	0
	5,3	109	80	26	3	0.733945	0.238532	0.0275229
	5,4	107	84	22	1	0.785047	0.205607	0.00934579
	5,5	112	82	26	4	0.732143	0.232143	0.0357143
	average	106.8	79.8	24.8	2.2	0.747234	0.232794	0.0199711
			total cell numbers			ratio of cell types
	0.1 µM RA	total	ACTA2+	ALDH1A2+	ACTA2- ALDH1A2-	ACTA2+	ALDH1A2+	ACTA2- ALDH1A2-
	1,1	127	100	26	1	0.787402	0.204724	0.00787402
	1,2	130	100	29	1	0.769231	0.223077	0.00769231
	1,3	126	96	28	2	0.761905	0.222222	0.015873
	1,4	99	76	23	0	0.767677	0.232323	0
	1,5	101	79	19	3	0.782178	0.188119	0.029703
	average	116.6	90.2	25	1.4	0.773678	0.214093	0.0122285
	2,1	107	80	27	0	0.747664	0.252336	0
	2,2	112	80	26	6	0.714286	0.232143	0.0535714
	2,3	94	70	23	1	0.744681	0.244681	0.0106383
	2,4	120	87	30	3	0.725	0.25	0.025
	2,5	102	77	25	0	0.754902	0.245098	0
	average	107	78.8	26.2	2	0.737306	0.244852	0.0178419
	3,1	138	99	34	5	0.717391	0.246377	0.0362319
	3,2	146	106	38	2	0.726027	0.260274	0.0136986
	3,3	156	112	42	2	0.717949	0.269231	0.0128205
	3,4	165	119	43	3	0.721212	0.260606	0.0181818
	average	151.25	109	39.25	3	0.720645	0.259122	0.0202332
	4,1	119	89	27	3	0.747899	0.226891	0.0252101
	4,2	112	73	36	3	0.651786	0.321429	0.0267857
	4,3	100	75	25	0	0.75	0.25	0
	4,4	103	70	32	1	0.679612	0.31068	0.00970874
	average	108.5	76.75	30	1.75	0.707324	0.27725	0.0154261
	5,1	163	129	34	0	0.791411	0.208589	0
	5,2	182	143	39	0	0.785714	0.214286	0
	5,3	185	142	42	1	0.767568	0.227027	0.00540541
	5,4	152	118	30	4	0.776316	0.197368	0.0263158
	5,5	128	96	28	4	0.75	0.21875	0.03125
	average	162	125.6	34.6	1.8	0.774202	0.213204	0.0125942
			absolute			ratio of cell types
	1 µM RA	total	ACTA2+	ALDH1A2+	ACTA2- ALDH1A2-	ACTA2+	ALDH1A2+	ACTA2- ALDH1A2-
	1,1	159	120	36	3	0.754717	0.226415	0.0188679
	1,2	167	130	35	2	0.778443	0.209581	0.011976
	1,3	180	140	40	0	0.777778	0.222222	0
	1,4	139	104	32	3	0.748201	0.230216	0.0215827
	average	161.25	123.5	35.75	2	0.764785	0.222108	0.0131067
	2,1	130	102	28	0	0.784615	0.215385	0
	2,2	126	99	26	1	0.785714	0.206349	0.00793651
	2,3	127	95	30	2	0.748031	0.23622	0.015748
	2,4	120	95	25	0	0.791667	0.208333	0
	2,5	114	87	25	2	0.763158	0.219298	0.0175439
	average	123.4	95.6	26.8	1	0.774637	0.217117	0.00824568
	3,1	151	107	37	7	0.708609	0.245033	0.0463576
	3,2	170	134	32	4	0.788235	0.188235	0.0235294
	3,3	158	125	31	2	0.791139	0.196203	0.0126582
	3,4	129	101	24	4	0.782946	0.186047	0.0310078
	3,5	133	100	28	5	0.75188	0.210526	0.037594
	average	148.2	113.4	30.4	4.4	0.764562	0.205209	0.0302294
	4,1	134	108	21	5	0.80597	0.156716	0.0373134
	4,2	140	110	28	2	0.785714	0.2	0.0142857
	4,3	123	95	23	5	0.772358	0.186992	0.0406504
	average	132.333	104.333	24	4	0.788014	0.181236	0.0307499
	5,1	144	113	29	2	0.784722	0.201389	0.0138889
	5,2	151	121	27	3	0.801325	0.178808	0.0198675
	5,3	106	75	28	3	0.707547	0.264151	0.0283019
	5,4	100	70	29	1	0.7	0.29	0.01
	average	125.25	94.75	28.25	2.25	0.748398	0.233587	0.0180146
			total cell numbers			ratio of cell types
	5 µM RA	total	ACTA2+	ALDH1A2+	ACTA2- ALDH1A2-	ACTA2+	ALDH1A2+	ACTA2- ALDH1A2-
	1,1	101	76	21	4	0.752475	0.207921	0.039604
	1,2	107	82	22	3	0.766355	0.205607	0.0280374
	1,3	110	80	27	3	0.727273	0.245455	0.0272727
	1,4	100	71	27	2	0.71	0.27	0.02
	1,5	110	83	21	6	0.754545	0.190909	0.0545455
	average	105.6	78.4	23.6	3.6	0.74213	0.223978	0.0338919
	2,1	146	100	44	2	0.684932	0.30137	0.0136986
	2,2	144	106	34	4	0.736111	0.236111	0.0277778
	2,3	119	88	31	0	0.739496	0.260504	0
	2,4	110	81	29	0	0.736364	0.263636	0
	average	129.75	93.75	34.5	1.5	0.724226	0.265405	0.0103691
	3,1	116	88	27	1	0.758621	0.232759	0.00862069
	3,2	120	91	27	2	0.758333	0.225	0.0166667
	3,3	104	79	24	1	0.759615	0.230769	0.00961538
	3,4	140	112	28	0	0.8	0.2	0
	3,5	139	106	30	3	0.76259	0.215827	0.0215827
	average	123.8	95.2	27.2	1.4	0.767832	0.220871	0.0112971
	4,1	134	106	28	0	0.791045	0.208955	0
	4,2	131	91	38	2	0.694656	0.290076	0.0152672
	4,3	146	113	33	0	0.773973	0.226027	0
	4,4	122	94	28	0	0.770492	0.229508	0
	4,5	122	95	25	2	0.778689	0.204918	0.0163934
	average	131	99.8	30.4	0.8	0.761771	0.231897	0.00633212
	5,1	149	98	48	3	0.657718	0.322148	0.0201342
	5,2	122	81	40	1	0.663934	0.327869	0.00819672
	5,3	138	97	36	5	0.702899	0.26087	0.0362319
	5,4	156	116	40	0	0.74359	0.25641	0
	average	141.25	98	41	2.25	0.692035	0.291824	0.0161407
			total cell numbers			ratio of cell types
	average	total	ACTA2+	ALDH1A2+	ACTA2- ALDH1A2-	ACTA2+	ALDH1A2+	ACTA2- ALDH1A2-
	control	127.4	96.15	28.3	2.95	0.753169	0.224489	0.0223427
	0.1 µM RA	129.07	96.07	31.01	1.99	0.742631	0.241704	0.0156648
	1 µM RA	138.087	106.317	29.04	2.73	0.768079	0.211851	0.0200692
	5 µM RA	126.28	93.03	31.34	1.91	0.737599	0.246795	0.0156062
			total cell numbers			ratio of cell types
	standard devidation	total	ACTA2+	ALDH1A2+	ACTA2- ALDH1A2-	ACTA2+	ALDH1A2+	ACTA2- ALDH1A2-
	control	23.3769	19.9682	4.01497	1.33041	0.0211345	0.0278634	0.00736093
	0.1 µM RA	25.7004	20.8877	5.93848	0.604566	0.0304917	0.0280687	0.00342433
	1 µM RA	16.2203	12.2271	4.41353	1.42811	0.0145856	0.0199173	0.0101218
	5 µM RA	13.1552	8.51173	6.73112	1.0761	0.0307154	0.0307757	0.0108011
			Shapiro-Wilk	F-test	Mann-Whitney	Welch's correction t-test	unpaired t-test	normality	variance	statistical test used
	absolute	control	0.3693	0.98			0.996	parametric	equal	two-sided unpaired t-test
	ACTA2+	0.1	0.4421	ns			ns
	absolute	control	0.3693	0.367			0.375	parametric	equal	two-sided unpaired t-test
	ACTA2+	1	0.5045	ns			ns
	absolute	control	0.3693	0.133			0.759	parametric	equal	two-sided unpaired t-test
	ACTA2+	5	0.0848	ns			ns
	absolute	control	0.4473	0.546			0.463	parametric	equal	two-sided unpaired t-test
	ALDH1A2+	0.1	0.6469	ns			ns
	absolute	control	0.4473	0.913			0.803	parametric	equal	two-sided unpaired t-test
	ALDH1A2+	1	0.853	ns			ns
	absolute	control	0.4473	0.422			0.455	parametric	equal	two-sided unpaired t-test
	ALDH1A2+	5	0.9344	ns			ns
	absolute	control	0.4679	0.162			0.189	parametric	equal	two-sided unpaired t-test
	ALDH1A2- ACTA2-	0.1	0.2421	ns			ns
	absolute	control	0.4679	0.945			0.82	parametric	equal	two-sided unpaired t-test
	ALDH1A2- ACTA2-	1	0.5426	ns			ns
	absolute	control	0.4679	0.674			0.234	parametric	equal	two-sided unpaired t-test
	ALDH1A2- ACTA2-	5	0.5405	ns			ns
	total	control	0.5245	0.913			0.923	parametric	equal	two-sided unpaired t-test
		0.1	0.143	ns			ns
	total	control	0.5245	0.492			0.443	parametric	equal	two-sided unpaired t-test
		1	0.3846	ns			ns
	total	control	0.5245	0.296			0.93	parametric	equal	two-sided unpaired t-test
		5	0.6264	ns			ns
	relative	control	0.2335	0.573			0.577	parametric	equal	two-sided unpaired t-test
	ACTA2+	0.1	0.3152	ns			ns
	relative	control	0.2335	0.486			0.249	parametric	equal	two-sided unpaired t-test
	ACTA2+	1	0.8887	ns			ns
	relative	control	0.2335	0.565			0.419	parametric	equal	two-sided unpaired t-test
	ACTA2+	5	0.6393	ns			ns
	relative	control	0.5823	>.999			0.39	parametric	equal	two-sided unpaired t-test
	ALDH1A2+	0.1	0.4443	ns			ns
	relative	control	0.5823	0.525			0.452	parametric	equal	two-sided unpaired t-test
	ALDH1A2+	1	0.7538	ns			ns
	relative	control	0.5823	0.906			0.298	parametric	equal	two-sided unpaired t-test
	ALDH1A2+	5	0.2367	ns			ns
	relative	control	0.9655	0.173			0.112	parametric	equal	two-sided unpaired t-test
	ALDH1A2- ACTA2-	0.1	0.5628	ns			ns
	relative	control	0.9655	0.628			0.719	parametric	equal	two-sided unpaired t-test
	ALDH1A2- ACTA2-	1	0.3535	ns			ns
	relative	control	0.9655	0.555			0.325	parametric	equal	two-sided unpaired t-test
	ALDH1A2- ACTA2-	5	0.1453	ns			ns
B
			total cell numbers		ratio of cell types
	control	total	ACTA2+	ACTA2- CDH1-	ACTA2+	ACTA2- CDH1-
	1.1	161	119	42	0.73913	0.26087
	1.2	128	95	33	0.742188	0.257812
	1.3	136	108	28	0.794118	0.205882
	1.4	151	110	41	0.728477	0.271523
	1.5	136	96	40	0.705882	0.294118
	average	142.4	105.6	36.8	0.741959	0.258041
	3.1	144	115	29	0.798611	0.201389
	3.2	146	112	34	0.767123	0.232877
	3.3	155	119	36	0.767742	0.232258
	3.4	154	123	31	0.798701	0.201299
	3.5	128	100	28	0.78125	0.21875
	average	145.4	113.8	31.6	0.782686	0.217314
	4.1	129	98	31	0.75969	0.24031
	4.2	91	69	22	0.758242	0.241758
	4.3	109	81	28	0.743119	0.256881
	4.4	110	81	29	0.736364	0.263636
	4.5	98	78	20	0.795918	0.204082
	average	107.4	81.4	26	0.758667	0.241333
	5.1	117	86	31	0.735043	0.264957
	5.2	102	71	31	0.696078	0.303922
	5.3	107	74	33	0.691589	0.308411
	5.4	117	85	32	0.726496	0.273504
	5.5	102	75	27	0.735294	0.264706
	average	109	78.2	30.8	0.7169	0.2831
			total cell numbers		ratio of cell types
	0.1 µM RA	total	ACTA2+	ACTA2- CDH1-	ACTA2+	ACTA2- CDH1-
	1.1	140	104	36	0.742857	0.257143
	1.2	109	82	27	0.752294	0.247706
	1.3	104	80	24	0.769231	0.230769
	average	117.667	88.6667	29	0.754794	0.245206
	2.1	111	81	30	0.72973	0.27027
	2.2	111	77	34	0.693694	0.306306
	2.3	90	66	24	0.733333	0.266667
	2.4	97	65	32	0.670103	0.329897
	2.5	93	66	27	0.709677	0.290323
	average	100.4	71	29.4	0.707307	0.292693
	3.1	121	87	34	0.719008	0.280992
	3.2	138	101	37	0.731884	0.268116
	3.3	147	108	39	0.734694	0.265306
	3.4	157	114	43	0.726115	0.273885
	3.5	113	85	28	0.752212	0.247788
	average	135.2	99	36.2	0.732783	0.267217
	4.1	108	76	32	0.703704	0.296296
	4.2	111	77	34	0.693694	0.306306
	4.3	124	91	33	0.733871	0.266129
	4.4	107	70	37	0.654206	0.345794
	4.5	112	76	36	0.678571	0.321429
	average	112.4	78	34.4	0.692809	0.307191
	5.1	173	132	41	0.763006	0.236994
	5.2	153	113	40	0.738562	0.261438
	5.3	134	90	44	0.671642	0.328358
	5.4	139	103	36	0.741007	0.258993
	5.5	133	100	33	0.75188	0.24812
	average	146.4	107.6	38.8	0.733219	0.266781
			total cell numbers		ratio of cell types
	1 µM RA	total	ACTA2+	ACTA2- CDH1-	ACTA2+	ACTA2- CDH1-
	1.1	156	128	28	0.820513	0.179487
	1.2	130	103	27	0.792308	0.207692
	1.3	117	91	26	0.777778	0.222222
	1.4	108	74	34	0.685185	0.314815
	average	127.75	99	28.75	0.768946	0.231054
	2.1	144	95	49	0.659722	0.340278
	2.2	129	92	37	0.713178	0.286822
	2.3	148	106	42	0.716216	0.283784
	2.4	126	96	30	0.761905	0.238095
	2.5	121	86	35	0.710744	0.289256
	average	133.6	95	38.6	0.712353	0.287647
	3.1	153	114	39	0.745098	0.254902
	3.2	153	112	41	0.732026	0.267974
	3.3	130	101	29	0.776923	0.223077
	3.4	119	86	33	0.722689	0.277311
	3.5	129	94	35	0.728682	0.271318
	average	136.8	101.4	35.4	0.741084	0.258916
	4.1	129	96	33	0.744186	0.255814
	4.2	159	124	35	0.779874	0.220126
	4.3	132	103	29	0.780303	0.219697
	4.4	133	100	33	0.75188	0.24812
	4.5	133	92	41	0.691729	0.308271
	average	137.2	103	34.2	0.749594	0.250406
	5.1	166	117	49	0.704819	0.295181
	5.2	170	135	35	0.794118	0.205882
	5.3	161	126	35	0.782609	0.217391
	5.4	116	81	35	0.698276	0.301724
	5.5	113	82	31	0.725664	0.274336
	average	145.2	108.2	37	0.741097	0.258903
			total cell numbers		ratio of cell types
	5 µM RA	total	ACTA2+	ACTA2- CDH1-	ACTA2+	ACTA2- CDH1-
	1.1	135	95	40	0.703704	0.296296
	1.2	99	72	27	0.727273	0.272727
	1.3	109	77	32	0.706422	0.293578
	1.4	92	70	22	0.76087	0.23913
	1.5	114	83	31	0.72807	0.27193
	average	109.8	79.4	30.4	0.725268	0.274732
	2.1	126	89	37	0.706349	0.293651
	2.2	124	95	29	0.766129	0.233871
	2.3	133	95	38	0.714286	0.285714
	2.4	114	79	35	0.692982	0.307018
	2.5	113	82	31	0.725664	0.274336
	average	122	88	34	0.721082	0.278918
	3.3	129	95	34	0.736434	0.263566
	3.4	107	85	22	0.794393	0.205607
	3.5	120	91	29	0.758333	0.241667
	average	118.667	90.3333	28.3333	0.763053	0.236947
	4.1	114	90	24	0.789474	0.210526
	4.2	130	100	30	0.769231	0.230769
	4.3	126	100	26	0.793651	0.206349
	4.4	113	91	22	0.80531	0.19469
	4.5	109	84	25	0.770642	0.229358
	average	118.4	93	25.4	0.785661	0.214339
	5.1	139	88	51	0.633094	0.366906
	5.2	115	86	29	0.747826	0.252174
	5.3	138	98	40	0.710145	0.289855
	5.4	140	97	43	0.692857	0.307143
	5.5	147	99	48	0.673469	0.326531
	average	135.8	93.6	42.2	0.691478	0.308522
			total cell numbers		ratio of cell types
	average	total	ACTA2+	ACTA2- CDH1-	ACTA2+	ACTA2- CDH1-
	control	126.05	94.75	31.3	0.750053	0.249947
	0.1 µM RA	122.413	88.8533	33.56	0.724182	0.275818
	1 µM RA	136.11	101.32	34.79	0.742615	0.257385
	5 µM RA	120.933	88.8667	32.0667	0.737309	0.262691
			total cell numbers		ratio of cell types
	standard deviation	total	ACTA2+	ACTA2- CDH1-	ACTA2+	ACTA2- CDH1-
	control	20.6581	17.6328	4.42267	0.0277111	0.0277111
	0.1 µM RA	18.3456	14.9245	4.27878	0.0242989	0.0242989
	1 µM RA	6.33407	4.8859	3.76172	0.0203866	0.0203866
	5 µM RA	9.45598	5.74476	6.47268	0.037113	0.037113
			Shapiro-Wilk	F-test	Mann-Whitney	Welch's correction t-test	unpaired t-test	normality	variance	statistical test used
	absolute	control	0.2989	0.732			0.603	parametric	equal	two-sided unpaired t-test
	ACTA2+	0.1 µM	0.8738	ns			ns
	absolute	control	0.2989	0.031		0.516		parametric	unequal	two-sided unpaired t-test with welsh correction
	ACTA2+	1 µM	0.9897	*		ns
	absolute	control	0.2989	0.055			0.5	parametric	equal	two-sided unpaired t-test
	ACTA2+	5 µM	0.2224	ns			ns
	absolute	control	0.859	0.912			0.463	parametric	equal	two-sided unpaired t-test
	CDH1- ACTA2-	0.1 µM	0.456	ns			ns
	absolute	control	0.859	0.739			0.241	parametric	equal	two-sided unpaired t-test
	CDH1- ACTA2-	1 µM	0.5403	ns			ns
	absolute	control	0.859	0.558			0.846	parametric	equal	two-sided unpaired t-test
	CDH1- ACTA2-	5 µM	0.6476	ns			ns
	total	control	0.0758	0.796			0.788	parametric	equal	two-sided unpaired t-test
		0.1 µM	0.8541	ns			ns
	total	control	0.0758	0.045		0.409		parametric	unequal	two-sided unpaired t-test with welsh correction
		1 µM	0.8654	*		ns
	total	control	0.0758	0.165			0.633	parametric	equal	two-sided unpaired t-test
		5 µM	0.5364	ns			ns
	relative	control	0.9994	0.779			0.179	parametric	equal	two-sided unpaired t-test
	ACTA2+	0.1 µM	0.7614	ns			ns
	relative	control	0.9994	0.558			0.655	parametric	equal	two-sided unpaired t-test
	ACTA2+	1 µM	0.7123	ns			ns
	relative	control	0.9994	0.659			0.587	parametric	equal	two-sided unpaired t-test
	ACTA2+	5 µM	0.8083	ns			ns
	relative	control	0.9994	0.779			0.179	parametric	equal	two-sided unpaired t-test
	CDH1- ACTA2-	0.1 µM	0.7614	ns			ns
	relative	control	0.9994	0.558			0.655	parametric	equal	two-sided unpaired t-test
	CDH1- ACTA2-	1 µM	0.7123	ns			ns
	relative	control	0.9994	0.659			0.587	parametric	equal	two-sided unpaired t-test
	CDH1- ACTA2-	5 µM	0.8083	ns			ns
