# Supplementary material for: Interplay of SHH, WNT and BMP4 signaling regulates the development of the lamina propria in the murine ureter
Source: Development. 2025 Feb 6;152(3):DEV204214. doi: 10.1242/dev.204214 (PMC11829765; doi:10.1242/dev.204214)
Supplement: Table S18. — Ureters were explanted at P0 and cultured for 6 days with different combinations of SHH and WNT activators (purmorphamine and BIO) and inhibitors (cyclopamine and IWP-2). (A) Cultures were then processed for expression of the smooth muscle cell (SMC) marker ACTA2 and the lamina propria (LP) marker ALDH1A2, and the total number of cells and the ratio of ACTA2+ALDH1A2- SMCs, ACTA2-ALDH1A2+ LP fibrocytes, and ACTA2-ALDH1A2- “undifferentiated” LP cells were determined. (B) Cultures were additionally stained for the SMC marker ACTA2 and the urothelial marker CDH1 and the total number of cells and the ratio of ACTA2+CDH1- SMCs and ACTA2-CDH1- LP cells were determined. [file develop-152-204214-TableS18.xlsx]

## Sheet: Table S18
A
			total cell numbers			ratio of cell types
	control	total	ACTA2+	ALDH1A2+	ACTA2- ALDH1A2-	ACTA2+	ALDH1A2+	ACTA2- ALDH1A2-
	1.1	149	104	45	0	0.697987	0.302013	0
	1.2	145	103	42	0	0.710345	0.289655	0
	1.3	117	84	32	1	0.717949	0.273504	0.00854701
	1.4	140	104	35	1	0.742857	0.25	0.00714286
	1.5	130	90	40	0	0.692308	0.307692	0
	Average	136.2	97	38.8	0.4	0.712289	0.284573	0.00313797
	2.1	135	100	34	1	0.740741	0.251852	0.00740741
	2.2	144	104	37	3	0.722222	0.256944	0.0208333
	2.3	154	111	43	0	0.720779	0.279221	0
	2.4	150	109	41	0	0.726667	0.273333	0
	2.5	142	103	37	2	0.725352	0.260563	0.0140845
	Average	145	105.4	38.4	1.2	0.727152	0.264383	0.00846505
	3.1	167	120	46	1	0.718563	0.275449	0.00598802
	3.2	163	118	45	0	0.723926	0.276074	0
	3.3	173	126	47	0	0.728324	0.271676	0
	3.4	164	118	44	2	0.719512	0.268293	0.0121951
	3.5	157	128	29	0	0.815287	0.184713	0
	Average	164.8	122	42.2	0.6	0.741122	0.255241	0.00363663
	4.1	150	120	27	3	0.8	0.18	0.02
	4.2	135	106	26	3	0.785185	0.192593	0.0222222
	4.3	156	113	39	4	0.724359	0.25	0.025641
	4.4	153	116	35	2	0.75817	0.228758	0.0130719
	4.5	140	103	33	4	0.735714	0.235714	0.0285714
	Average	146.8	111.6	32	3.2	0.760686	0.217413	0.0219013
	5.1	147	108	39	0	0.734694	0.265306	0
	5.2	149	116	33	0	0.778523	0.221477	0
	5.3	159	115	42	2	0.72327	0.264151	0.0125786
	5.4	158	115	43	0	0.727848	0.272152	0
	5.5	153	110	42	1	0.718954	0.27451	0.00653595
	Average	153.2	112.8	39.8	0.6	0.736658	0.259519	0.00382291
			total cell numbers			ratio of cell types
	1 µM IWP-2 + 1 µM cyclopamine	total	ACTA2+	ALDH1A2+	ACTA2- ALDH1A2-	ACTA2+	ALDH1A2+	ACTA2- ALDH1A2-
	1.1	96	66	26	4	0.6875	0.270833	0.0416667
	1.2	96	67	28	1	0.697917	0.291667	0.0104167
	1.3	89	59	28	2	0.662921	0.314607	0.0224719
	1.4	97	72	24	1	0.742268	0.247423	0.0103093
	1.5	96	64	32	0	0.666667	0.333333	0
	Average	94.8	65.6	27.6	1.6	0.691455	0.291573	0.0169729
	2.1	101	68	33	0	0.673267	0.326733	0
	2.2	119	90	28	1	0.756303	0.235294	0.00840336
	2.3	92	63	27	2	0.684783	0.293478	0.0217391
	2.4	108	75	32	1	0.694444	0.296296	0.00925926
	2.5	109	78	27	4	0.715596	0.247706	0.0366972
	Average	105.8	74.8	29.4	1.6	0.704879	0.279902	0.0152198
	3.1	121	90	30	1	0.743802	0.247934	0.00826446
	3.2	129	91	35	3	0.705426	0.271318	0.0232558
	3.3	116	78	38	0	0.672414	0.327586	0
	3.4	113	82	28	3	0.725664	0.247788	0.0265487
	Average	119.75	85.25	32.75	1.75	0.711826	0.273656	0.0145172
	4.1	119	84	33	2	0.705882	0.277311	0.0168067
	4.2	124	91	33	0	0.733871	0.266129	0
	4.3	128	93	34	1	0.726562	0.265625	0.0078125
	4.4	124	92	32	0	0.741935	0.258065	0
	4.5	127	85	42	0	0.669291	0.330709	0
	Average	124.4	89	34.8	0.6	0.715509	0.279568	0.00492384
	5.1	105	72	33	0	0.685714	0.314286	0
	5.2	100	66	33	1	0.66	0.33	0.01
	5.3	103	79	22	2	0.76699	0.213592	0.0194175
	5.4	98	61	36	1	0.622449	0.367347	0.0102041
	5.5	100	70	29	1	0.7	0.29	0.01
	Average	101.2	69.6	30.6	1	0.687031	0.303045	0.00992431
			total cell numbers			ratio of cell types
	10 µM BIO + 10 µM cyclopamine	total	ACTA2+	ALDH1A2+	ACTA2- ALDH1A2-	ACTA2+	ALDH1A2+	ACTA2- ALDH1A2-
	1.1	125	98	0	27	0.784	0	0.216
	1.2	180	141	2	37	0.783333	0.0111111	0.205556
	1.3	121	101	2	18	0.834711	0.0165289	0.14876
	1.4	121	94	1	26	0.77686	0.00826446	0.214876
	1.5	130	103	7	20	0.792308	0.0538462	0.153846
	Average	135.4	107.4	2.4	25.6	0.794242	0.0179501	0.187808
	2.1	97	73	1	23	0.752577	0.0103093	0.237113
	2.2	90	68	2	20	0.755556	0.0222222	0.222222
	Average	93.5	70.5	1.5	21.5	0.754066	0.0162658	0.229668
	3.1	116	90	0	26	0.775862	0	0.224138
	3.2	152	130	1	21	0.855263	0.00657895	0.138158
	3.3	158	133	0	25	0.841772	0	0.158228
	3.4	109	92	0	17	0.844037	0	0.155963
	3.5	164	142	0	22	0.865854	0	0.134146
	Average	139.8	117.4	0.2	22.2	0.836558	0.00131579	0.162127
	4.1	71	40	14	17	0.56338	0.197183	0.239437
	4.2	63	39	18	6	0.619048	0.285714	0.0952381
	4.3	74	40	24	10	0.540541	0.324324	0.135135
	4.4	54	31	18	5	0.574074	0.333333	0.0925926
	Average	65.5	37.5	18.5	9.5	0.574261	0.285139	0.140601
	5.1	150	127	0	23	0.846667	0	0.153333
	5.2	151	117	0	34	0.774834	0	0.225166
	5.3	162	137	0	25	0.845679	0	0.154321
	5.4	152	122	0	30	0.802632	0	0.197368
	5.5	171	145	0	26	0.847953	0	0.152047
	Average	157.2	129.6	0	27.6	0.823553	0	0.176447
			total cell numbers			ratio of cell types
	5 µM IWP-2 + 10 µM purmorphamine	total	ACTA2+	ALDH1A2+	ACTA2- ALDH1A2-	ACTA2+	ALDH1A2+	ACTA2- ALDH1A2-
	1.1	215	163	50	2	0.75814	0.232558	0.00930233
	1.2	204	161	43	0	0.789216	0.210784	0
	1.3	210	162	48	0	0.771429	0.228571	0
	1.4	231	178	53	0	0.770563	0.229437	0
	1.5	236	186	50	0	0.788136	0.211864	0
	Average	219.2	170	48.8	0.4	0.775496	0.222643	0.00186047
	2.1	171	132	37	2	0.77193	0.216374	0.0116959
	2.2	166	127	39	0	0.76506	0.23494	0
	2.3	170	124	46	0	0.729412	0.270588	0
	2.4	157	124	33	0	0.789809	0.210191	0
	2.5	198	158	40	0	0.79798	0.20202	0
	Average	172.4	133	39	0.4	0.770838	0.226823	0.00233918
	3.1	165	135	28	2	0.818182	0.169697	0.0121212
	3.2	182	145	36	1	0.796703	0.197802	0.00549451
	3.3	203	164	37	2	0.807882	0.182266	0.00985222
	3.4	182	142	38	2	0.78022	0.208791	0.010989
	3.5	173	141	32	0	0.815029	0.184971	0
	Average	181	145.4	34.2	1.4	0.803603	0.188705	0.00769139
	4.1	179	138	41	0	0.77095	0.22905	0
	4.2	220	166	54	0	0.754545	0.245455	0
	4.3	164	116	48	0	0.707317	0.292683	0
	4.4	196	146	50	0	0.744898	0.255102	0
	4.5	189	137	52	0	0.724868	0.275132	0
	Average	189.6	140.6	49	0	0.740516	0.259484	0
	5.1	175	135	38	2	0.771429	0.217143	0.0114286
	5.2	149	115	34	0	0.771812	0.228188	0
	5.3	167	128	39	0	0.766467	0.233533	0
	5.4	194	143	51	0	0.737113	0.262887	0
	5.5	189	148	41	0	0.783069	0.216931	0
	Average	174.8	133.8	40.6	0.4	0.765978	0.231736	0.00228571
			total cell numbers			ratio of cell types
	10 µM BIO + 10 µM purmorphamine	total	ACTA2+	ALDH1A2+	ACTA2- ALDH1A2-	ACTA2+	ALDH1A2+	ACTA2- ALDH1A2-
	2.1	186	140	43	3	0.752688	0.231183	0.016129
	2.2	213	175	38	0	0.821596	0.178404	0
	2.3	196	163	7	26	0.831633	0.0357143	0.132653
	2.4	235	191	30	14	0.812766	0.12766	0.0595745
	2.5	218	171	22	25	0.784404	0.100917	0.114679
	Average	209.6	168	28	13.6	0.800617	0.134776	0.0646071
	3.1	107	68	35	4	0.635514	0.327103	0.0373832
	3.2	122	88	32	2	0.721311	0.262295	0.0163934
	3.3	133	96	37	0	0.721805	0.278195	0
	3.4	149	107	42	0	0.718121	0.281879	0
	Average	127.75	89.75	36.5	1.5	0.699188	0.287368	0.0134442
	4.1	221	161	58	2	0.728507	0.262443	0.00904977
	4.2	262	204	56	2	0.778626	0.21374	0.00763359
	4.3	237	180	53	4	0.759494	0.223629	0.0168776
	4.4	234	169	60	5	0.722222	0.25641	0.0213675
	4.5	242	184	58	0	0.760331	0.239669	0
	Average	239.2	179.6	57	2.6	0.749836	0.239178	0.0109857
	5.1	238	193	45	0	0.810924	0.189076	0
	5.2	218	164	53	1	0.752294	0.243119	0.00458716
	5.3	221	165	54	2	0.746606	0.244344	0.00904977
	5.4	260	201	57	2	0.773077	0.219231	0.00769231
	5.5	239	185	50	4	0.774059	0.209205	0.0167364
	Average	235.2	181.6	51.8	1.8	0.771392	0.220995	0.00761313
			total cell numbers			ratio of cell types
	Average	total	ACTA2+	ALDH1A2+	ACTA2- ALDH1A2-	ACTA2+	ALDH1A2+	ACTA2- ALDH1A2-
	control	149.2	109.76	38.24	1.2	0.735581	0.256226	0.00819278
	1 µM IWP-2 + 1 µM cyclopamine	109.19	76.85	31.03	1.31	0.70214	0.285549	0.0123116
	10 µM BIO + 10 µM cyclopamine	118.28	92.48	4.52	21.28	0.756536	0.0641341	0.17933
	5 µM IWP-2 + 10 µM purmorphamine	187.4	144.56	42.32	0.52	0.771286	0.225878	0.00283535
	10 µM BIO + 10 µM purmorphamine	202.938	154.738	43.325	4.875	0.755258	0.220579	0.0241625
			total cell numbers			ratio of cell types
	standard deviation	total	ACTA2+	ALDH1A2+	ACTA2- ALDH1A2-	ACTA2+	ALDH1A2+	ACTA2- ALDH1A2-
	control	10.6273	9.27728	3.78788	1.15758	0.0178583	0.0244354	0.00795932
	1 µM IWP-2 + 1 µM cyclopamine	12.5026	10.0189	2.8186	0.490408	0.0124751	0.011742	0.00488181
	10 µM BIO + 10 µM cyclopamine	37.6522	37.8399	7.87636	7.04038	0.106709	0.123821	0.0332039
	5 µM IWP-2 + 10 µM purmorphamine	18.9789	15.1079	6.45229	0.521536	0.0225683	0.0252827	0.00287746
	10 µM BIO + 10 µM purmorphamine	51.8118	43.7379	13.4197	5.83517	0.0427826	0.0636897	0.0270688
			Shapiro-Wilk	F-test	Mann-Whitney	Welch's correction	unpaired t-test	normality	variance	statistical test used				Shapiro-Wilk	F-test	Mann-Whitney	Welch's correction	unpaired t-test	normality	variance	statistical test used
	absolute	control	0.953	0.885			<.001	parametric	equal	two-sided unpaired t-test		relative	control	0.9798	0.504			0.009	parametric	equal	two-sided unpaired t-test
	ACTA2+	1 µM IWP-2 + 1 µM cyclopamine	0.6004	ns			***					ACTA2+	1 µM IWP-2 + 1 µM cyclopamine	0.4878	ns			**
	absolute	control	0.953	0.019		0.372		parametric	unequal	two-sided unpaired t-test with Welch's correction		relative	control	0.9798		0.008			nonparametric	equal	two-sided Mann-Whitney test
	ACTA2+	10 µM BIO + 10 µM cyclopamine	0.5208	*		ns						ACTA2+	10 µM BIO + 10 µM cyclopamine	0.0009		**
	absolute	control	0.953	0.368			0.002	parametric	equal	two-sided unpaired t-test		relative	control	0.9798	0.661			0.024	parametric	equal	two-sided unpaired t-test
	ACTA2+	5 µM IWP-2 + 10 µM purmorphamine	0.1205	ns			**					ACTA2+	5 µM IWP-2 + 10 µM purmorphamine	0.8089	ns			*
	absolute	control	0.953		0.286			nonparametric	equal	two-sided Mann-Whitney test		relative	control	0.9798	0.125			0.377	parametric	equal	two-sided unpaired t-test
	ACTA2+	10 µM BIO + 10 µM purmorphamine	0.0292		ns							ACTA2+	10 µM BIO + 10 µM purmorphamine	0.8922	ns			ns
	absolute	control	0.3213	0.581			0.009	parametric	equal	two-sided unpaired t-test		relative	control	0.522	0.185			0.042	parametric	equal	two-sided unpaired t-test
	ALDH1A2+	1 µM IWP-2 + 1 µM cyclopamine	0.9582	ns			**					ALDH1A2+	1 µM IWP-2 + 1 µM cyclopamine	0.4814	ns			*
	absolute	control	0.3213		0.008			nonparametric	equal	two-sided Mann-Whitney test		relative	control	0.522		0.151			nonparametric	equal	two-sided Mann-Whitney test
	ALDH1A2+	10 µM BIO + 10 µM cyclopamine	0.0038		**							ALDH1A2+	10 µM BIO + 10 µM cyclopamine	0.0009		ns
	absolute	control	0.3213	0.327			0.257	parametric	equal	two-sided unpaired t-test		relative	control	0.522	0.949			0.09	parametric	equal	two-sided unpaired t-test
	ALDH1A2+	5 µM IWP-2 + 10 µM purmorphamine	0.378	ns			ns					ALDH1A2+	5 µM IWP-2 + 10 µM purmorphamine	0.724	ns			ns
	absolute	control	0.3213	0.033		0.51		parametric	unequal	two-sided unpaired t-test with Welch's correction		relative	control	0.522	0.095			0.282	parametric	equal	two-sided unpaired t-test
	ALDH1A2+	10 µM BIO + 10 µM purmorphamine	0.6241	*		ns						ALDH1A2+	10 µM BIO + 10 µM purmorphamine	0.7578	ns			ns
	absolute	control	0.0302		0.381			nonparametric	equal	two-sided Mann-Whitney test		relative	control	0.0209	0.367			0.353	parametric	equal	two-sided unpaired t-test
	ALDH1A2- ACTA2-	1 µM IWP-2 + 1 µM cyclopamine			ns							ALDH1A2- ACTA2-	1 µM IWP-2 + 1 µM cyclopamine	0.436	ns			ns
	absolute	control	0.0302		0.008			nonparametric	equal	two-sided Mann-Whitney test		relative	control	0.0209	0.017		<.001		parametric	unequal	two-sided unpaired t-test with Welch correction
	ALDH1A2- ACTA2-	10 µM BIO + 10 µM cyclopamine			**							ALDH1A2- ACTA2-	10 µM BIO + 10 µM cyclopamine	0.8737	*		***
	absolute	control	0.0302		0.151			nonparametric	equal	two-sided Mann-Whitney test		relative	control	0.0209	0.074			0.195	parametric	equal	two-sided unpaired t-test
	ALDH1A2- ACTA2-	5 µM IWP-2 + 10 µM purmorphamine			ns							ALDH1A2- ACTA2-	5 µM IWP-2 + 10 µM purmorphamine	0.1278	ns			ns
	absolute	control	0.0302		0.095			nonparametric	equal	two-sided Mann-Whitney test		relative	control	0.0209		0.19			nonparametric	equal	two-sided Mann-Whitney test
	ALDH1A2- ACTA2-	10 µM BIO + 10 µM purmorphamine			ns							ALDH1A2- ACTA2-	10 µM BIO + 10 µM purmorphamine	0.0161		ns
	total	control	0.9066	0.76			<.001	parametric	equal	two-sided unpaired t-test
		1 µM IWP-2 + 1 µM cyclopamine	0.6156	ns			***
	total	control	0.9066	0.031		0.142		parametric	unequal	two-sided unpaired t-test with Welch's correction
		10 µM BIO + 10 µM cyclopamine	0.5125	*		ns
	total	control	0.9066	0.287			0.004	parametric	equal	two-sided unpaired t-test
		5 µM IWP-2 + 10 µM purmorphamine	0.1506	ns			**
	total	control	0.9066	0.01		0.128		parametric	unequal	two-sided unpaired t-test with Welch's correction
		10 µM BIO + 10 µM purmorphamine	0.125	*		ns
B
		total cell numbers			ratio of cell types
	control	total	ACTA2+	ACTA2- CDH1-	ACTA2+	ACTA2- CDH1-
	1.1	153	108	45	0.705882	0.294118
	1.2	128	94	34	0.734375	0.265625
	1.3	144	103	41	0.715278	0.284722
	1.4	142	106	36	0.746479	0.253521
	1.5	161	121	40	0.751553	0.248447
	Average	145.6	106.4	39.2	0.730713	0.269287
	2.1	194	149	45	0.768041	0.231959
	2.2	165	128	37	0.775758	0.224242
	2.3	173	133	40	0.768786	0.231214
	2.4	179	134	45	0.748603	0.251397
	2.5	148	109	39	0.736486	0.263514
	Average	171.8	130.6	41.2	0.759535	0.240465
	3.1	169	129	40	0.763314	0.236686
	3.2	163	116	47	0.711656	0.288344
	3.3	188	151	37	0.803191	0.196809
	3.4	187	145	42	0.775401	0.224599
	3.5	189	153	36	0.809524	0.190476
	Average	179.2	138.8	40.4	0.772617	0.227383
	4.1	153	113	40	0.738562	0.261438
	4.2	190	134	56	0.705263	0.294737
	4.3	184	136	48	0.73913	0.26087
	Average	175.667	127.667	48	0.727652	0.272348
	5.1	168	126	42	0.75	0.25
	5.2	164	112	52	0.682927	0.317073
	5.3	194	154	40	0.793814	0.206186
	5.4	141	113	28	0.801418	0.198582
	5.5	160	122	38	0.7625	0.2375
	Average	165.4	125.4	40	0.758132	0.241868
		total cell numbers			ratio of cell types
	1 µM IWP-2 + 1 µM cyclopamine	total	ACTA2+	ACTA2- CDH1-	ACTA2+	ACTA2- CDH1-
	1.1	111	77	34	0.693694	0.306306
	1.2	113	82	31	0.725664	0.274336
	1.3	100	72	28	0.72	0.28
	1.4	96	72	24	0.75	0.25
	1.5	96	76	20	0.791667	0.208333
	Average	103.2	75.8	27.4	0.736205	0.263795
	2.1	117	88	29	0.752137	0.247863
	2.2	123	88	35	0.715447	0.284553
	2.3	118	82	36	0.694915	0.305085
	2.4	104	72	32	0.692308	0.307692
	2.5	114	82	32	0.719298	0.280702
	Average	115.2	82.4	32.8	0.714821	0.285179
	3.1	114	85	29	0.745614	0.254386
	3.2	129	95	34	0.736434	0.263566
	3.3	109	82	27	0.752294	0.247706
	3.4	113	82	31	0.725664	0.274336
	Average	116.25	86	30.25	0.740001	0.259999
	4.1	93	78	15	0.83871	0.16129
	4.2	116	93	23	0.801724	0.198276
	4.3	104	87	17	0.836538	0.163462
	4.4	116	88	28	0.758621	0.241379
	4.5	118	86	32	0.728814	0.271186
	Average	109.4	86.4	23	0.792881	0.207119
	4.1	99	80	19	0.808081	0.191919
	4.2	110	80	30	0.727273	0.272727
	4.3	106	74	32	0.698113	0.301887
	4.4	94	73	21	0.776596	0.223404
	4.5	102	74	28	0.72549	0.27451
	Average	102.2	76.2	26	0.747111	0.252889
			total cell numbers		ratio of cell types
	1 0 µM BIO + 10 µM cyclopamine	total	ACTA2+	ACTA2- CDH1-	ACTA2+	ACTA2- CDH1-
	1.1	126	95	31	0.753968	0.246032
	1.2	155	126	29	0.812903	0.187097
	1.3	109	88	21	0.807339	0.192661
	1.4	118	91	27	0.771186	0.228814
	1.5	130	102	28	0.784615	0.215385
	Average	127.6	100.4	27.2	0.786003	0.213997
	2.1	120	81	39	0.675	0.325
	2.2	115	87	28	0.756522	0.243478
	Average	117.5	84	33.5	0.715761	0.284239
	3.1	100	83	17	0.83	0.17
	3.2	107	84	23	0.785047	0.214953
	3.3	92	74	18	0.804348	0.195652
	3.4	155	128	27	0.825806	0.174194
	3.5	153	121	32	0.79085	0.20915
	Average	121.4	98	23.4	0.80721	0.19279
	4.1	57	38	19	0.666667	0.333333
	4.2	70	51	19	0.728571	0.271429
	4.3	73	53	20	0.726027	0.273973
	4.4	51	38	13	0.745098	0.254902
	4.5	65	40	25	0.615385	0.384615
	Average	63.2	44	19.2	0.69635	0.30365
	5.1	139	122	17	0.877698	0.122302
	5.2	145	121	24	0.834483	0.165517
	5.3	136	115	21	0.845588	0.154412
	5.4	117	101	16	0.863248	0.136752
	5.5	142	107	35	0.753521	0.246479
	Average	135.8	113.2	22.6	0.834908	0.165092
			total cell numbers		ratio of cell types
	5 µM IWP-2 + 10 µM purmorphamine	total	ACTA2+	ACTA2- CDH1-	ACTA2+	ACTA2- CDH1-
	1.1	191	147	44	0.769634	0.230366
	1.2	186	136	50	0.731183	0.268817
	1.3	184	143	41	0.777174	0.222826
	1.4	197	150	47	0.761421	0.238579
	1.5	200	138	62	0.69	0.31
	Average	191.6	142.8	48.8	0.745882	0.254118
	2.1	162	126	36	0.777778	0.222222
	2.2	179	140	39	0.782123	0.217877
	2.3	163	130	33	0.797546	0.202454
	2.4	147	119	28	0.809524	0.190476
	2.5	160	132	28	0.825	0.175
	Average	162.2	129.4	32.8	0.798394	0.201606
	3.1	137	106	31	0.773723	0.226277
	3.2	163	128	35	0.785276	0.214724
	3.3	174	137	37	0.787356	0.212644
	3.4	191	160	31	0.837696	0.162304
	3.5	151	117	34	0.774834	0.225166
	Average	163.2	129.6	33.6	0.791777	0.208223
	4.1	218	169	49	0.775229	0.224771
	4.2	217	167	50	0.769585	0.230415
	4.3	195	149	46	0.764103	0.235897
	4.4	181	138	43	0.762431	0.237569
	4.5	198	148	50	0.747475	0.252525
	Average	201.8	154.2	47.6	0.763765	0.236235
	5.1	152	119	33	0.782895	0.217105
	5.2	174	130	44	0.747126	0.252874
	5.3	162	120	42	0.740741	0.259259
	5.4	155	118	37	0.76129	0.23871
	5.5	152	115	37	0.756579	0.243421
	Average	159	120.4	38.6	0.757726	0.242274
			total cell numbers		ratio of cell types
	10 µM BIO + 10 µM purmorphamine	total	ACTA2+	ACTA2- CDH1-	ACTA2+	ACTA2- CDH1-
	1.1	236	186	50	0.788136	0.211864
	1.2	265	208	57	0.784906	0.215094
	1.3	241	198	43	0.821577	0.178423
	1.4	250	196	54	0.784	0.216
	1.5	249	190	59	0.763052	0.236948
	Average	248.2	195.6	52.6	0.788334	0.211666
	2.1	150	122	28	0.813333	0.186667
	2.2	136	111	25	0.816176	0.183824
	2.3	125	100	25	0.8	0.2
	2.4	136	109	27	0.801471	0.198529
	2.5	157	124	33	0.789809	0.210191
	Average	140.8	113.2	27.6	0.804158	0.195842
	3.1	255	206	49	0.807843	0.192157
	3.2	257	209	48	0.81323	0.18677
	3.3	259	206	53	0.795367	0.204633
	3.4	239	182	57	0.761506	0.238494
	3.5	245	192	53	0.783673	0.216327
	Average	251	199	52	0.792324	0.207676
	4.1	252	203	49	0.805556	0.194444
	4.2	217	174	43	0.801843	0.198157
	4.3	246	186	60	0.756098	0.243902
	4.4	273	223	50	0.81685	0.18315
	4.5	275	225	50	0.818182	0.181818
	Average	252.6	202.2	50.4	0.800475	0.199525
			total cell numbers		ratio of cell types
	Average	total	ACTA2+	ACTA2- CDH1-	ACTA2+	ACTA2- CDH1-
	control	167.533	125.773	41.76	0.74973	0.25027
	1 µM IWP-2 + 1 µM cyclopamine	109.25	81.36	27.89	0.746204	0.253796
	10 µM BIO + 10 µM cyclopamine	113.1	87.92	25.18	0.768046	0.231954
	5 µM IWP-2 + 10 µM purmorphamine	175.56	135.28	40.28	0.771509	0.228491
	10 µM BIO + 10 µM purmorphamine	223.15	177.5	45.65	0.796323	0.203677
			total cell numbers		ratio of cell types
	standard deviation	total	ACTA2+	ACTA2- CDH1-	ACTA2+	ACTA2- CDH1-
	control	13.2862	11.9587	3.56202	0.0196191	0.0196191
	1 µM IWP-2 + 1 µM cyclopamine	6.53318	5.13693	3.78821	0.0287356	0.0287356
	10 µM BIO + 10 µM cyclopamine	28.7393	26.6494	5.45179	0.0595836	0.0595836
	5 µM IWP-2 + 10 µM purmorphamine	19.6933	13.2549	7.57575	0.0225847	0.0225847
	10 µM BIO + 10 µM purmorphamine	54.9301	42.9513	12.0691	0.00726731	0.00726731
			Shapiro-Wilk	F-test	Mann-Whitney	Welchs's correction	unpaired t-test	normality	variance	statistical test used				Shapiro-Wilk	F-test	Mann-Whitney		unpaired t-test	normality	variance	statistical test used
	absolute	control	0.4551	0.13			<.001	parametric	equal	two-sided unpaired t-test		relative	control	0.3166	0.478			0.826	parametric	equal	two-sided unpaired t-test
	ACTA2+	1 µM IWP-2 + 1 µM cyclopamine	0.1622	ns			***					ACTA2+	1 µM IWP-2 + 1 µM cyclopamine	0.4085	ns			ns
	absolute	control	0.4551	0.15			0.02	parametric	equal	two-sided unpaired t-test		relative	control	0.3166	0.054			0.532	parametric	equal	two-sided unpaired t-test
	ACTA2+	10 µM BIO + 10 µM cyclopamine	0.3018	ns			*					ACTA2+	10 µM BIO + 10 µM cyclopamine	0.5157	ns			ns
	absolute	control	0.4551	0.847			0.268	parametric	equal	two-sided unpaired t-test		relative	control	0.3166	0.792			0.142	parametric	equal	two-sided unpaired t-test
	ACTA2+	5 µM IWP-2 + 10 µM purmorphamine	0.6643	ns			ns					ACTA2+	5 µM IWP-2 + 10 µM purmorphamine	0.4755	ns			ns
	absolute	control	0.4551		0.19			nonparametric	equal	Mann-Whitney-test		relative	control	0.3166	0.135			0.003	parametric	equal	two-sided unpaired t-test
	ACTA2+	10 µM BIO + 10 µM purmorphamine	0.0085		ns							ACTA2+	10 µM BIO + 10 µM purmorphamine	0.68	ns			**
	absolute	control	0.0253		0.008			nonparametric	equal	Mann-Whitney-test		relative	control	0.3166	0.478			0.826	parametric	equal	two-sided unpaired t-test
	ACTA2- CDH1-	1 µM IWP-2 + 1 µM cyclopamine	0.9804		**							ACTA2- CDH1-	1 µM IWP-2 + 1 µM cyclopamine	0.4085	ns			ns
	absolute	control	0.0253		0.008			nonparametric	equal	Mann-Whitney-test		relative	control	0.3166	0.054			0.532	parametric	equal	two-sided unpaired t-test
	ACTA2- CDH1-	10 µM BIO + 10 µM cyclopamine	0.7207		**							ACTA2- CDH1-	10 µM BIO + 10 µM cyclopamine	0.5157	ns			ns
	absolute	control	0.0253		0.548			nonparametric	equal	Mann-Whitney-test		relative	control	0.3166	0.792			0.142	parametric	equal	two-sided unpaired t-test
	ACTA2- CDH1-	5 µM IWP-2 + 10 µM purmorphamine	0.2122		ns							ACTA2- CDH1-	5 µM IWP-2 + 10 µM purmorphamine	0.4755	ns			ns
	absolute	control	0.0253		0.286			nonparametric	equal	Mann-Whitney-test		relative	control	0.3166	0.135			0.003	parametric	equal	two-sided unpaired t-test
	ACTA2- CDH1-	10 µM BIO + 10 µM purmorphamine	0.0106		ns							ACTA2- CDH1-	10 µM BIO + 10 µM purmorphamine	0.68	ns			**
	total	control	0.2736	0.198			<.001	parametric	equal	two-sided unpaired t-test
		1 µM IWP-2 + 1 µM cyclopamine	0.2947	ns			***
	total	control	0.2736	0.164			0.005	parametric	equal	two-sided unpaired t-test
		10 µM BIO + 10 µM cyclopamine	0.0527	ns			**
	total	control	0.2736	0.465			0.472	parametric	equal	two-sided unpaired t-test
		5 µM IWP-2 + 10 µM purmorphamine	0.1055	ns			ns
	total	control	0.2736		0.286			nonparametric	equal	Mann-Whitney-test
		10 µM BIO + 10 µM purmorphamine	0.0036		ns
