# Supplementary material for: Interplay of SHH, WNT and BMP4 signaling regulates the development of the lamina propria in the murine ureter
Source: Development. 2025 Feb 6;152(3):DEV204214. doi: 10.1242/dev.204214 (PMC11829765; doi:10.1242/dev.204214)
Supplement: Table S19. — Ureters were explanted at E12.5 and P0. The E12.5 ureters were cultured for 2 days without and then cultured for 6 days with SHH activator purmorphamine and the BMP4 inhibitor NOG. P0 ureters were directly cultured with SHH activator purmorphamine and the BMP4 inhibitor NOGGIN. (A) Cultures were then processed for expression of the smooth muscle cell (SMC) marker ACTA2 and the lamina propria (LP) marker ALDH1A2, and the total number of cells and the ratio of ACTA2+ALDH1A2- SMCs, ACTA2-ALDH1A2+ LP fibrocytes, and ACTA2- ALDH1A2- “undifferentiated” LP cells were determined. [file develop-152-204214-TableS19.xlsx]

## Sheet: Table S19
	E12.5+2 days+6 days		absolut				relative
	control	total	ACTA2+	ALDH1A2+	ACTA2- ALDH1A2-	ACTA2+ ALDH1A2+	ACTA2+	ALDH1A2+	ACTA2- ALDH1A2-	ACTA2+ ALDH1A2+
	1.1	45	45	0	0	0	1	0	0	0
	1.2	48	48	0	0	0	1	0	0	0
	1.3	107	84	3	20	0	0.785047	0.0280374	0.186916	0
	1.4	93	80	1	12	0	0.860215	0.0107527	0.129032	0
	1.5	97	78	1	18	0	0.804124	0.0103093	0.185567	0
	Avergae	78	67	1	10	0	0.889877	0.00981987	0.100303	0
	2.1	89	88	1	0	0	0.988764	0.011236	0	0
	2.2	69	69	0	0	0	1	0	0	0
	2.3	73	73	0	0	0	1	0	0	0
	2.4	73	69	2	0	2	0.945205	0.0273973	0	0.0273973
	2.5	80	77	1	1	1	0.9625	0.0125	0.0125	0.0125
	Average	76.8	75.2	0.8	0.2	0.6	0.979294	0.0102266	0.0025	0.00797945
	3.1	123	105	18	0	0	0.853659	0.146341	0	0
	3.2	127	99	27	1	0	0.779528	0.212598	0.00787402	0
	3.3	94	74	17	2	1	0.787234	0.180851	0.0212766	0.0106383
	3.4	101	83	18	0	0	0.821782	0.178218	0	0
	3.5	83	63	16	2	2	0.759036	0.192771	0.0240964	0.0240964
	Average	105.6	84.8	19.2	1	0.6	0.800248	0.182156	0.0106494	0.00694694
	4.1	70	66	4	0	0	0.942857	0.0571429	0	0
	4.2	60	55	3	2	0	0.916667	0.05	0.0333333	0
	4.3	88	84	1	3	0	0.954545	0.0113636	0.0340909	0
	4.4	84	80	0	4	0	0.952381	0	0.047619	0
	4.5	74	61	6	6	1	0.824324	0.0810811	0.0810811	0.0135135
	Average	75.2	69.2	2.8	3	0.2	0.918155	0.0399175	0.0392249	0.0027027
	E12.5+2 days+6 days		absolut				relative
	10 µg/ml NOGGIN + 10 µM Purmorphamine	total	ACTA2+	ALDH1A2+	ACTA2- ALDH1A2-	ACTA2+ ALDH1A2+	ACTA2+	ALDH1A2+	ACTA2- ALDH1A2-	ACTA2+ ALDH1A2+
	1.1	138	112	25	1	0	0.811594	0.181159	0.00724638	0
	1.2	153	132	19	0	2	0.862745	0.124183	0	0.0130719
	1.3	132	110	20	2	0	0.833333	0.151515	0.0151515	0
	1.4	156	128	22	0	6	0.820513	0.141026	0	0.0384615
	1.5	140	122	16	2	0	0.871429	0.114286	0.0142857	0
	Average	143.8	120.8	20.4	1	1.6	0.839923	0.142434	0.00733672	0.0103067
	2.1	205	158	35	7	5	0.770732	0.170732	0.0341463	0.0243902
	2.2	156	94	51	2	9	0.602564	0.326923	0.0128205	0.0576923
	2.3	174	116	51	0	7	0.666667	0.293103	0	0.0402299
	2.4	138	104	27	4	3	0.753623	0.195652	0.0289855	0.0217391
	2.5	159	115	30	8	6	0.72327	0.188679	0.0503145	0.0377358
	Average	166.4	117.4	38.8	4.2	6	0.703371	0.235018	0.0252534	0.0363575
	3.1	148	121	22	2	3	0.817568	0.148649	0.0135135	0.0202703
	3.2	156	117	30	2	7	0.75	0.192308	0.0128205	0.0448718
	3.3	158	118	31	2	7	0.746835	0.196203	0.0126582	0.0443038
	3.4	147	112	23	4	8	0.761905	0.156463	0.0272109	0.0544218
	3.5	141	114	21	0	6	0.808511	0.148936	0	0.0425532
	Average	150	116.4	25.4	2	6.2	0.776964	0.168512	0.0132406	0.0412842
	P0+6 days		absolut			relative
	control	total	ACTA2+	ALDH1A2+	ACTA2- ALDH1A2-	ACTA2+	ALDH1A2+	ACTA2- ALDH1A2-
	1.1	139	95	44	0	0.683453	0.316547	0
	1.2	156	116	38	2	0.74359	0.24359	0.0128205
	1.3	146	110	34	2	0.753425	0.232877	0.0136986
	1.4	138	109	26	3	0.789855	0.188406	0.0217391
	1.5	128	93	35	0	0.726562	0.273438	0
	Avergae	141.4	104.6	35.4	1.4	0.739377	0.250971	0.00965165
	2.1	149	116	33	0	0.778523	0.221477	0
	2.2	150	115	35	0	0.766667	0.233333	0
	2.3	155	111	42	2	0.716129	0.270968	0.0129032
	2.4	138	99	35	4	0.717391	0.253623	0.0289855
	2.5	140	106	33	1	0.757143	0.235714	0.00714286
	Average	146.4	109.4	35.6	1.4	0.747171	0.243023	0.00980632
	3.1	169	122	42	5	0.721893	0.248521	0.0295858
	3.2	174	126	45	3	0.724138	0.258621	0.0172414
	3.3	181	129	47	5	0.712707	0.259669	0.0276243
	3.4	165	109	49	7	0.660606	0.29697	0.0424242
	3.5	193	139	49	5	0.720207	0.253886	0.0259067
	Average	176.4	125	46.4	5	0.70791	0.263533	0.0285565
	4.1	155	114	35	6	0.735484	0.225806	0.0387097
	4.2	151	119	32	0	0.788079	0.211921	0
	4.3	137	104	33	0	0.759124	0.240876	0
	4.4	141	96	41	4	0.680851	0.29078	0.0283688
	4.5	141	112	29	0	0.794326	0.205674	0
	Average	145	109	34	2	0.751573	0.235011	0.0134157
	5.1	196	145	50	1	0.739796	0.255102	0.00510204
	5.2	227	157	64	6	0.69163	0.281938	0.0264317
	5.3	225	164	58	3	0.728889	0.257778	0.0133333
	5.4	201	159	41	1	0.791045	0.20398	0.00497512
	5.5	198	140	52	6	0.707071	0.262626	0.030303
	Average	209.4	153	53	3.4	0.731686	0.252285	0.016029
	P0+6 days		absolut			relative
	10 ng/ml NOGGIN + 10 µM Purmorphamine	total	ACTA2+	ALDH1A2+	ACTA2- ALDH1A2-	ACTA2+	ALDH1A2+	ACTA2- ALDH1A2-
	1.1	198	161	35	2	0.813131	0.176768	0.010101
	1.2	178	133	38	7	0.747191	0.213483	0.0393258
	1.3	190	147	41	2	0.773684	0.215789	0.0105263
	1.4	183	145	30	8	0.79235	0.163934	0.0437158
	1.5	187	153	31	3	0.818182	0.165775	0.0160428
	Avergae	187.2	147.8	35	4.4	0.788908	0.18715	0.0239424
	2.1	186	143	40	3	0.768817	0.215054	0.016129
	2.2	192	147	44	1	0.765625	0.229167	0.00520833
	2.3	178	130	43	5	0.730337	0.241573	0.0280899
	2.4	174	135	39	0	0.775862	0.224138	0
	Average	182.5	138.75	41.5	2.25	0.76016	0.227483	0.0123568
	3.1	210	172	35	3	0.819048	0.166667	0.0142857
	3.2	176	137	37	2	0.778409	0.210227	0.0113636
	3.3	188	155	33	0	0.824468	0.175532	0
	3.4	223	182	37	4	0.816143	0.165919	0.0179372
	3.5	237	203	33	1	0.85654	0.139241	0.00421941
	Average	206.8	169.8	35	2	0.818922	0.171517	0.0095612
	4.1	188	166	21	1	0.882979	0.111702	0.00531915
	4.2	195	163	32	0	0.835897	0.164103	0
	4.3	223	182	39	2	0.816143	0.174888	0.00896861
	4.4	195	159	34	2	0.815385	0.174359	0.0102564
	4.5	193	161	32	0	0.834197	0.165803	0
	Average	198.8	166.2	31.6	1	0.83692	0.158171	0.00490883
	5.1	166	116	49	1	0.698795	0.295181	0.0060241
	5.2	152	122	30	0	0.802632	0.197368	0
	5.3	153	110	41	2	0.718954	0.267974	0.0130719
	5.4	183	135	48	0	0.737705	0.262295	0
	5.5	177	132	44	1	0.745763	0.248588	0.00564972
	Average	166.2	123	42.4	0.8	0.74077	0.254281	0.00494914
			absolut				relative
	Average	total	ACTA2+	ALDH1A2+	ACTA2- ALDH1A2-	ACTA2+ ALDH1A2+	ACTA2+	ALDH1A2+	ACTA2- ALDH1A2-	ACTA2+ ALDH1A2+
	E12.5+2d+6d control	83.9	74.05	5.95	3.55	0.35	0.896893	0.06053	0.0381693	0.00440727
	E12.5+2d+6d +NOGGIN +Purmorphamine	153.4	118.2	28.2	2.4	4.6	0.773419	0.181988	0.0152769	0.0293161
	P0+6d control	163.72	120.2	40.88	2.64	0	0.735543	0.248965	0.0154918	0
	P0+6d +NOGGIN +Purmorphamine	188.3	149.11	37.1	2.09	0	0.789136	0.19972	0.0111437	0
			absolut				relative
	standard deviation	total	ACTA2+	ALDH1A2+	ACTA2- ALDH1A2-	ACTA2+ ALDH1A2+	ACTA2+	ALDH1A2+	ACTA2- ALDH1A2-	ACTA2+ ALDH1A2+
	E12.5+2d+6d control	14.5121	7.96053	8.879	4.45833	0.3	0.074457	0.0822996	0.0443146	0.00372111
	E12.5+2d+6d +NOGGIN +Purmorphamine	11.6773	2.30651	9.5142	1.63707	2.6	0.0683448	0.0477406	0.00913024	0.0166459
	P0+6d control	29.1378	19.9018	8.40547	1.55177	0	0.0172141	0.0106922	0.00777363	0
	P0+6d +NOGGIN +Purmorphamine	15.6186	19.4353	4.65081	1.4337	0	0.0398417	0.0400856	0.00782668	0
				Shapiro-Wilk	F-test	Mann-Whitney	Welch's correction t-test	unpaired t-test	normality	variance	statistical test used					Shapiro-Wilk	F-test	Mann-Whitney	Welch's correction t-test	unpaired t-test	normality	variance	statistical test used
	E12.5+2d+6d	absolute	control	0.54	0.157			<.001	parametric	equal	two-sided unpaired t-test		E12.5+2d+6d	relative	control	0.91	0.975			0.075	parametric	equal	two-sided unpaired t-test
		ACTA2+	Nog/Pur	0.42	ns			***						ACTA2+	Nog/Pur	0.91	ns			ns
	P0+6d	absolute	control	0.12	0.964			0.049	parametric	equal	two-sided unpaired t-test		P0+6d	relative	control	0.44	0.133			0.025	parametric	equal	two-sided unpaired t-test
		ACTA2+	Nog/Pur	0.68	ns			*						ACTA2+	Nog/Pur	0.81	ns			*
	E12.5+2d+6d	absolute	control	0.01		0.024			nonparametric	unequal	Mann-Whitney		E12.5+2d+6d	relative	control	0.04				0.229	parametric	equal	two-sided unpaired t-test
		ALDH1A2+	Nog/Pur	0.51		*								ALDH1A2+	Nog/Pur	0.53				ns
	P0+6d	absolute	control	0.13	0.278			0.405	parametric	equal	two-sided unpaired t-test		P0+6d	relative	control	0.95	0.025		0.05		parametric	unequal	Welch's correction t-test
		ALDH1A2+	Nog/Pur	0.33	ns			ns						ALDH1A2+	Nog/Pur	0.61	*		*
	E12.5+2d+6d	absolute	control	0.19	0.242			0.694	parametric	equal	two-sided unpaired t-test		E12.5+2d+6d	relative	control	0.34	0.082			0.429	parametric	equal	two-sided unpaired t-test
		ALDH1A2- ACTA2-	Nog/Pur	0.59	ns			ns						ALDH1A2- ACTA2-	Nog/Pur	0.63	ns			ns
	P0+6d	absolute	control	0.22	0.882			0.577	parametric	equal	two-sided unpaired t-test		P0+6d	relative	control	0.11	0.99			0.404	parametric	equal	two-sided unpaired t-test
		ALDH1A2- ACTA2-	Nog/Pur	0.32	ns			ns						ALDH1A2- ACTA2-	Nog/Pur	0.2	ns			ns
	E12.5+2d+6d	absolute	control	0.22	0.005		0.104		parametric	unequal	Welch's correction t-test		P0+6d	relative	control	0.55	0.037		0.117		parametric	unequal	Welch's correction t-test
		ALDH1A2+ ACTA2+	Nog/Pur	0.07	**		ns							ALDH1A2+ ACTA2+	Nog/Pur	0.28	*		ns
	E12.5+2d+6d	total	control	0.01		0.057			nonparametric	unequal	Mann-Whitney
			Nog/Pur	0.51		ns
	P0+6d	total	control	0.12	0.254			0.135	parametric	equal	two-sided unpaired t-test
			Nog/Pur	0.93	ns			ns
