# Supplementary material for: Interplay of SHH, WNT and BMP4 signaling regulates the development of the lamina propria in the murine ureter
Source: Development. 2025 Feb 6;152(3):DEV204214. doi: 10.1242/dev.204214 (PMC11829765; doi:10.1242/dev.204214)
Supplement: Table S20. — After the 18 hours culture period ureters were fixed, embedded in paraffine- wax and sectioned to 5-μm before performing co-immunofluorescence analysis for ACTA2 and CDH1 expression and BrdU insertion. The total number of ACTA2+ smooth muscle cells (SMCs) and ACTA2- CDH1- lamina propria (LP) cells was determined, as was the ratio of BrdU+ ACTA2+ CDH- SMCs and BrdU+ ACTA2- CDH- LP fibrocytes. [file develop-152-204214-TableS20.xlsx]

## Sheet: Table S20
	Table S20. Statistical analysis of mesenchymal cell proliferation in 18 h cultures of P0 ureter explants treated with individual signaling pathway inhibitors and BrdU (relates to Figure 6C and 6D). After the 18 hours culture period, the ureters were fixed, embedded in paraffine-wax and sectioned to 5-µm before performing co-immunofluorescence analysis for ACTA2 and CDH1 expression and BrdU insert…
		total cell numbers					BrdU labeling index
	control	total	ACTA2+	ACTA2- CDH1-	BrdU+ ACTA2+	BrdU+ ACTA2- CDH1-	BrdU+ ACTA2+	BrdU+ ACTA2- CDH1-
	1.1	157	120	37	5	3	0.0416667	0.0810811
	1.2	136	107	29	4	3	0.0373832	0.103448
	1.3	132	105	27	5	7	0.047619	0.259259
	1.4	140	106	34	4	5	0.0377358	0.147059
	1.5	134	108	26	3	3	0.0277778	0.115385
	average	139.8	109.2	30.6	4.2	4.2	0.0384365	0.141246
	2.1	121	95	26	3	2	0.0315789	0.0769231
	2.2	130	105	25	3	3	0.0285714	0.12
	2.3	136	110	26	4	3	0.0363636	0.115385
	2.4	115	95	20	4	3	0.0421053	0.15
	2.5	100	88	12	6	1	0.0681818	0.0833333
	average	120.4	98.6	21.8	4	2.4	0.0413602	0.109128
	3.1	114	95	19	7	3	0.0736842	0.157895
	3.2	147	118	29	5	3	0.0423729	0.103448
	3.3	151	115	36	5	6	0.0434783	0.166667
	3.4	149	112	37	4	5	0.0357143	0.135135
	3.5	164	131	33	3	8	0.0229008	0.242424
	average	145	114.2	30.8	4.8	5	0.0436301	0.161114
	4.1	151	119	32	9	2	0.0756303	0.0625
	4.2	146	122	24	8	1	0.0655738	0.0416667
	4.3	148	120	28	6	4	0.05	0.142857
	average	148.333	120.333	28	7.66667	2.33333	0.0637347	0.0823413
	5.1	108	80	28	4	5	0.05	0.178571
	5.2	100	80	20	4	4	0.05	0.2
	5.3	108	84	24	3	5	0.0357143	0.208333
	5.4	117	90	27	4	2	0.0444444	0.0740741
	5.5	112	93	19	3	1	0.0322581	0.0526316
	average	109	85.4	23.6	3.6	3.4	0.0424834	0.142722
		total cell numbers					BrdU labeling index
	cyclopamine	total	ACTA2+	ACTA2- CDH1-	BrdU+ ACTA2+	BrdU+ ACTA2- CDH1-	BrdU+ ACTA2+	BrdU+ ACTA2- CDH1-
	1.1	123	97	26	2	1	0.0206186	0.0384615
	1.2	136	103	33	1	3	0.00970874	0.0909091
	1.3	129	104	25	0	2	0	0.08
	1.4	144	114	30	7	9	0.0614035	0.3
	1.5	128	105	23	9	1	0.0857143	0.0434783
	average	132	104.6	27.4	3.8	3.2	0.035489	0.11057
	2.1	201	171	30	11	1	0.0643275	0.0333333
	2.2	204	183	21	9	2	0.0491803	0.0952381
	2.3	170	151	19	5	1	0.0331126	0.0526316
	2.4	161	131	30	9	1	0.0687023	0.0333333
	2.5	132	104	28	9	3	0.0865385	0.107143
	average	173.6	148	25.6	8.6	1.6	0.0603722	0.0643358
	3.1	128	102	26	1	2	0.00980392	0.0769231
	3.2	112	91	21	4	1	0.043956	0.047619
	3.3	125	95	30	0	0	0	0
	3.4	117	92	25	0	1	0	0.04
	3.5	121	101	20	1	1	0.00990099	0.05
	average	120.6	96.2	24.4	1.2	1	0.0127322	0.0429084
	4.1	176	133	43	4	2	0.0300752	0.0465116
	4.2	169	123	46	7	5	0.0569106	0.108696
	4.3	133	100	33	5	1	0.05	0.030303
	4.4	164	129	35	3	2	0.0232558	0.0571429
	4.5	149	121	28	3	2	0.0247934	0.0714286
	average	158.2	121.2	37	4.4	2.4	0.037007	0.0628163
	5.1	220	197	23	9	0	0.0456853	0
	5.2	154	133	21	11	2	0.0827068	0.0952381
	5.3	163	142	21	10	0	0.0704225	0
	5.4	170	137	33	9	1	0.0656934	0.030303
	5.5	180	150	30	10	1	0.0666667	0.0333333
	average	177.4	151.8	25.6	9.8	0.8	0.0662349	0.0317749
		total cell numbers					BrdU labeling index
	BMS439	total	ACTA2+	ACTA2- CDH1-	BrdU+ ACTA2+	BrdU+ ACTA2- CDH1-	BrdU+ ACTA2+	BrdU+ ACTA2- CDH1-
	1.1	174	142	32	11	6	0.0774648	0.1875
	1.2	170	138	32	5	4	0.0362319	0.125
	1.3	152	123	29	3	0	0.0243902	0
	1.4	156	128	28	0	4	0	0.142857
	1.5	151	126	25	3	1	0.0238095	0.04
	average	160.6	131.4	29.2	4.4	3	0.0323793	0.0990714
	2.1	175	147	28	9	1	0.0612245	0.0357143
	2.2	128	106	22	8	3	0.0754717	0.136364
	2.3	131	108	23	9	5	0.0833333	0.217391
	2.4	132	116	16	2	3	0.0172414	0.1875
	2.5	120	104	16	3	3	0.0288462	0.1875
	average	137.2	116.2	21	6.2	3	0.0532234	0.152894
	3.1	115	96	19	8	5	0.0833333	0.263158
	3.2	113	88	25	5	8	0.0568182	0.32
	3.3	117	97	20	5	6	0.0515464	0.3
	3.4	103	76	27	2	4	0.0263158	0.148148
	3.5	124	100	24	0	5	0	0.208333
	average	114.4	91.4	23	4	5.6	0.0436027	0.247928
	4.1	141	105	36	4	3	0.0380952	0.0833333
	4.2	142	118	24	4	5	0.0338983	0.208333
	4.3	140	110	30	4	3	0.0363636	0.1
	4.4	132	103	29	1	3	0.00970874	0.103448
	4.5	137	111	26	2	5	0.018018	0.192308
	average	138.4	109.4	29	3	3.8	0.0272168	0.137485
	5.1	135	107	28	2	5	0.0186916	0.178571
	5.2	131	101	30	9	5	0.0891089	0.166667
	5.3	132	102	30	3	5	0.0294118	0.166667
	5.4	121	97	24	2	0	0.0206186	0
	5.5	120	97	23	2	2	0.0206186	0.0869565
	average	127.8	100.8	27	3.6	3.4	0.0356899	0.119772
		total cell numbers					BrdU labeling index
	NOGGIN	total	ACTA2+	ACTA2- CDH1-	BrdU+ ACTA2+	BrdU+ ACTA2- CDH1-	BrdU+ ACTA2+	BrdU+ ACTA2- CDH1-
	1.1	142	120	22	4	3	0.0333333	0.136364
	1.2	128	103	25	5	3	0.0485437	0.12
	1.3	147	121	26	8	3	0.0661157	0.115385
	1.4	141	119	22	9	6	0.0756303	0.272727
	1.5	141	119	22	10	4	0.0840336	0.181818
	average	139.8	116.4	23.4	7.2	3.8	0.0615313	0.165259
	2.1	154	125	29	4	7	0.032	0.241379
	2.2	167	139	28	8	3	0.057554	0.107143
	2.3	156	121	35	6	9	0.0495868	0.257143
	2.4	123	98	25	4	5	0.0408163	0.2
	2.5	117	97	20	3	4	0.0309278	0.2
	average	143.4	116	27.4	5	5.6	0.042177	0.201133
	3.1	129	91	38	3	0	0.032967	0
	3.2	124	99	25	3	5	0.030303	0.2
	3.3	120	97	23	1	5	0.0103093	0.217391
	3.4	129	99	30	4	3	0.040404	0.1
	3.5	117	94	23	4	4	0.0425532	0.173913
	average	123.8	96	27.8	3	3.4	0.0313073	0.138261
	4.1	122	104	18	5	3	0.0480769	0.166667
	4.2	121	99	22	6	4	0.0606061	0.181818
	4.3	101	86	15	5	3	0.0581395	0.2
	4.4	127	108	19	7	2	0.0648148	0.105263
	4.5	117	107	10	3	1	0.0280374	0.1
	average	117.6	100.8	16.8	5.2	2.6	0.0519349	0.15075
		total cell numbers					BrdU labeling index
	IWP-2	total	ACTA2+	ACTA2- CDH1-	BrdU+ ACTA2+	BrdU+ ACTA2- CDH1-	BrdU+ ACTA2+	BrdU+ ACTA2- CDH1-
	1.1	121	98	23	3	3	0.0306122	0.130435
	1.2	121	98	23	2	1	0.0204082	0.0434783
	1.3	115	96	19	2	0	0.0208333	0
	1.4	136	114	22	0	0	0	0
	1.5
	average	123.25	101.5	21.75	1.75	1	0.0179634	0.0434783
	2.4	120	107	13	1	1	0.00934579	0.0769231
	2.5	129	109	20	2	0	0.0183486	0
	average	124.5	108	16.5	1.5	0.5	0.0138472	0.0384615
	3.1	121	90	31	1	3	0.0111111	0.0967742
	3.2	151	109	42	4	2	0.0366972	0.047619
	3.3	146	115	31	2	4	0.0173913	0.129032
	3.4	142	104	38	2	1	0.0192308	0.0263158
	3.5	140	112	28	2	1	0.0178571	0.0357143
	average	140	106	34	2.2	2.2	0.0204575	0.0670911
	4.1	136	99	37	1	0	0.010101	0
	4.2	152	123	29	2	1	0.0162602	0.0344828
	4.3	142	113	29	2	2	0.0176991	0.0689655
	4.4	133	106	27	2	0	0.0188679	0
	4.5	141	107	34	1	0	0.00934579	0
	average	140.8	109.6	31.2	1.6	0.6	0.0144548	0.0206897
	5.1	180	140	40	5	1	0.0357143	0.025
	5.2	162	124	38	6	3	0.0483871	0.0789474
	5.3	176	139	37	5	3	0.0359712	0.0810811
	5.4	204	167	37	6	5	0.0359281	0.135135
	5.5	182	131	51	6	3	0.0458015	0.0588235
	average	180.8	140.2	40.6	5.6	3	0.0403605	0.0757974
	Average controls	total cell numbers					BrdU labeling index
		total	ACTA2+	ACTA2- CDH1-	BrdU+ ACTA2+	BrdU+ ACTA2- CDH1-	BrdU+ ACTA2+	BrdU+ ACTA2- CDH1-
	1	139.8	109.2	30.6	4.2	4.2	0.0384365	0.141246
	2	120.4	98.6	21.8	4	2.4	0.0413602	0.109128
	3	145	114.2	30.8	4.8	5	0.0436301	0.161114
	4	148.333	120.333	28	7.66667	2.33333	0.0637347	0.0823413
	5	109	85.4	23.6	3.6	3.4	0.0424834	0.142722
	Average cyclopamine	total cell numbers					BrdU labeling index
		total	ACTA2+	ACTA2- CDH1-	BrdU+ ACTA2+	BrdU+ ACTA2- CDH1-	BrdU+ ACTA2+	BrdU+ ACTA2- CDH1-
	1	132	104.6	27.4	3.8	3.2	0.035489	0.11057
	2	173.6	148	25.6	8.6	1.6	0.0603722	0.0643358
	3	120.6	96.2	24.4	1.2	1	0.0127322	0.0429084
	4	158.2	121.2	37	4.4	2.4	0.037007	0.0628163
	5	177.4	151.8	25.6	9.8	0.8	0.0662349	0.0317749
	Average BMS493	total cell numbers					BrdU labeling index
		total	ACTA2+	ACTA2- CDH1-	BrdU+ ACTA2+	BrdU+ ACTA2- CDH1-	BrdU+ ACTA2+	BrdU+ ACTA2- CDH1-
	1	160.6	131.4	29.2	4.4	3	0.0323793	0.0990714
	2	137.2	116.2	21	6.2	3	0.0532234	0.152894
	3	114.4	91.4	23	4	5.6	0.0436027	0.247928
	4	138.4	109.4	29	3	3.8	0.0272168	0.137485
	5	127.8	100.8	27	3.6	3.4	0.0356899	0.119772
	Average NOGGIN	total cell numbers					BrdU labeling index
		total	ACTA2+	ACTA2- CDH1-	BrdU+ ACTA2+	BrdU+ ACTA2- CDH1-	BrdU+ ACTA2+	BrdU+ ACTA2- CDH1-
	1	139.8	116.4	23.4	7.2	3.8	0.0615313	0.165259
	2	143.4	116	27.4	5	5.6	0.042177	0.201133
	3	123.8	96	27.8	3	3.4	0.0313073	0.138261
	4	117.6	100.8	16.8	5.2	2.6	0.0519349	0.15075
	Average IWP-2	total cell numbers					BrdU labeling index
		total	ACTA2+	ACTA2- CDH1-	BrdU+ ACTA2+	BrdU+ ACTA2- CDH1-	BrdU+ ACTA2+	BrdU+ ACTA2- CDH1-
	1	123.25	101.5	21.75	1.75	1	0.0179634	0.0434783
	2	124.5	108	16.5	1.5	0.5	0.0138472	0.0384615
	3	140	106	34	2.2	2.2	0.0204575	0.0670911
	4	140.8	109.6	31.2	1.6	0.6	0.0144548	0.0206897
	5	180.8	140.2	40.6	5.6	3	0.0403605	0.0757974
	Average		total cell numbers				BrdU labeling index
		total	ACTA2+	ACTA2- CDH1-	BrdU+ ACTA2+	BrdU+ ACTA2- CDH1-	BrdU+ ACTA2+	BrdU+ ACTA2- CDH1-
	control	132.507	105.547	26.96	4.85333	3.46667	0.045929	0.12731
	cyclopamine	152.36	124.36	28	5.56	1.8	0.0423671	0.0624811
	BMS493	135.68	109.84	25.84	4.24	3.76	0.0384224	0.15143
	NOGGIN	131.15	107.3	23.85	5.1	3.85	0.0467376	0.163851
	IWP-2	141.87	113.06	28.81	2.53	1.46	0.0214167	0.0491036
	BrdU labeling index standard deviation
		BrdU+ ACTA2+	BrdU+ ACTA2- CDH1-
	control	0.0101392	0.0313338
	cyclopamine	0.0214949	0.0301746
	BMS493	0.0101914	0.0575589
	NOGGIN	0.0129712	0.0271933
	IWP-2	0.0109256	0.0222955
			Shapiro-Wilk	F-test	Mann-Whitney	Welch's correction t-test	unpaired t-test	normality	variance	statistical test used
	BrdU+ ACTA2+	control	0.0206		0.548			nonparametric	-	Mann-Whitney-test
		cyclopamine	0.6298		ns
	BrdU+ ACTA2+	control	0.0206		0.31			nonparametric	-	Mann-Whitney-test
		BMS493	0.8233		ns
	BrdU+ ACTA2+	control	0.0206		0.016			nonparametric	-	Mann-Whitney-test
		IWP-2	0.038		*
	BrdU+ ACTA2+	control	0.0206		>.999			nonparametric	-	Mann-Whitney-test
		NOGGIN	0.9752		ns
	BrdU+ ACTA2- CDH1-	control	0.6025	0.944			0.01	parametric	equal	two-sided unpaired t-test
		cyclopamine	0.4624	ns			*
	BrdU+ ACTA2- CDH1-	control	0.6025	0.266			0.434	parametric	equal	two-sided unpaired t-test
		BMS493	0.2385	ns			ns
	BrdU+ ACTA2- CDH1-	control	0.6025	0.526			0.002	parametric	equal	two-sided unpaired t-test
		IWP-2	0.7606	ns			**
	BrdU+ ACTA2- CDH1-	control	0.6025	0.85			0.109	parametric	equal	two-sided unpaired t-test
		NOGGIN	0.6438	ns			ns
