# Supplementary material for: Interplay of SHH, WNT and BMP4 signaling regulates the development of the lamina propria in the murine ureter
Source: Development. 2025 Feb 6;152(3):DEV204214. doi: 10.1242/dev.204214 (PMC11829765; doi:10.1242/dev.204214)
Supplement: Table S21. — Shown are the gene names, the intensity of the two control and mutant ureter samples, the individual and the average (avg) fold change (FC). Genes which are also dowregulated in P0 ureters treated with 5 μM IWP-2 are marked in red (significant in all pools), and in green (significant in one of the two pools). [file develop-152-204214-TableS21.xlsx]

## Sheet: Table S21
Rank	Gene Symbol	Intensity				Fold change
		control 1	mutant 1	control 2	mutant 2	FC1	FC2	avgFC
1	Ibsp	807.809	41.7218	699.775	18.9482	-19.3618	-36.9309	-28.1464
2	Foxl1	793.113	165.571	651.271	82.0589	-4.79016	-7.93662	-6.36339
3	Notumos	226.775	75.4556	217.109	23.7907	-3.00542	-9.12579	-6.0656
4	Mc5r	728.64	205.752	890.427	153.133	-3.54135	-5.81474	-4.67804
5	Lrrc55	104.374	40.0558	186.797	32.6671	-2.6057	-5.7182	-4.16195
6	Ntng1	346.048	84.7124	348.656	91.192	-4.08498	-3.82332	-3.95415
7	Gli1	3485.31	974.849	2951.88	692.304	-3.57523	-4.26385	-3.91954
8	Sct	338.086	117.787	349.504	70.3594	-2.87032	-4.96741	-3.91886
9	Hhip	891.064	450.711	1270.66	253.994	-1.97702	-5.00273	-3.48988
10	Ripply1	891.039	229.749	430.151	171.551	-3.87832	-2.50743	-3.19287
11	Prss35	165.362	67.6901	153.315	40.264	-2.44292	-3.80774	-3.12533
12	Ndp	237.252	81.0395	193.56	59.4454	-2.92761	-3.2561	-3.09185
13	Rbp4	5746.22	1714.37	3576.4	1465.44	-3.35179	-2.4405	-2.89615
14	Rhox5	166.491	46.8737	115.854	62.3283	-3.5519	-1.85877	-2.70533
15	Itih3	687.665	272.594	630.934	229.17	-2.52267	-2.75312	-2.6379
16	Sp5	236.888	110.894	243.345	79.8041	-2.13617	-3.04928	-2.59272
17	Fmod	330.144	188.92	286.836	85.3971	-1.74753	-3.35885	-2.55319
18	Ptch1	352.293	156.383	493.715	176.138	-2.25275	-2.803	-2.52788
19	Ccl11	2508.2	926.436	1685.22	746.585	-2.70737	-2.25723	-2.4823
20	Dio3	313.088	130.161	239.158	95.0553	-2.40539	-2.51599	-2.46069
21	D630010B17Rik	1567.02	564.491	1167.04	595.552	-2.77598	-1.9596	-2.36779
22	Cldn2	306.392	133.124	258.272	107.722	-2.30155	-2.39758	-2.34957
23	Ptger3	494.742	221.462	407.034	167.463	-2.23398	-2.43059	-2.33229
24	Batf3	595.933	233.467	314.771	153.084	-2.55254	-2.0562	-2.30437
25	Trpc3	630.94	392.067	931.409	318.418	-1.60927	-2.92512	-2.26719
26	BC057651	535.59	335.862	684.282	236.155	-1.59467	-2.8976	-2.24614
27	Calml4	1234.67	525.195	742.596	349.327	-2.35089	-2.12579	-2.23834
28	Cck	896.211	335.896	538.876	298.143	-2.66813	-1.80744	-2.23778
29	Tnnt1	201.974	85.0616	107.448	54.6916	-2.37444	-1.96462	-2.16953
30	Ttr	871.111	391.756	341.793	164.381	-2.22361	-2.07928	-2.15144
31	Svopl	1131.56	476.117	909.554	473.057	-2.37664	-1.92272	-2.14968
32	Baalc	884.055	439.708	939.823	411.027	-2.01055	-2.28652	-2.14854
33	Apod	11261.9	5393.24	9266.19	4227.37	-2.08816	-2.19195	-2.14005
34	Kcne4	906.753	432.434	659.735	302.416	-2.09686	-2.18155	-2.1392
35	ENSMUST00000103740	452.389	179.276	223.977	129.697	-2.52343	-1.72692	-2.12518
36	Krtdap	470.757	201.259	280.024	146.742	-2.33906	-1.90828	-2.12367
37	Rbp7	1134.99	439.84	515.644	314.851	-2.58047	-1.63774	-2.10911
38	Tlr12	267.265	166.451	299.139	115.058	-1.60567	-2.5999	-2.10278
39	Cdk15	129.912	71.1141	114.783	49.3006	-1.82681	-2.32822	-2.07752
40	Rbfox3	2446.35	1114.96	1067.93	551.827	-2.19411	-1.93526	-2.06468
41	Bdkrb1	184.914	71.1056	118.296	78.6669	-2.60055	-1.50376	-2.05215
42	Ada	1952.26	928.636	1137.11	568.927	-2.10229	-1.9987	-2.05049
43	Foxf1	9093.76	5748.09	10932.4	4381.65	-1.58205	-2.49504	-2.03855
44	Tceal5	579.232	257.116	408.718	225.529	-2.25281	-1.81227	-2.03254
45	Aff3	200.613	132.36	480.312	189.987	-1.51567	-2.52813	-2.0219
46	Car3	8794.6	5455.97	5153.07	2119.44	-1.61192	-2.43133	-2.02163
47	6030408B16Rik	2613.2	1098.39	1566.42	953.746	-2.37913	-1.64238	-2.01076
48	Penk	33082.7	19502.1	36750.3	15947	-1.69636	-2.30453	-2.00044
49	Ntrk1	183.494	103.947	124.014	56.6113	-1.76527	-2.19062	-1.97794
50	Mansc4	2998.52	1648.08	1875.95	881.901	-1.8194	-2.12716	-1.97328
51	Avpr1a	1520.41	986.475	1645.32	687.698	-1.54126	-2.3925	-1.96688
52	Cfd	1768.14	935.565	401.732	198.675	-1.88992	-2.02206	-1.95599
53	Foxd2os	281.539	131.516	192.698	110.461	-2.14072	-1.74449	-1.9426
54	Defb45	149.101	73.4838	104.784	56.4662	-2.02903	-1.85569	-1.94236
55	A_55_P1953783	220.226	117.967	116.336	57.6756	-1.86685	-2.01708	-1.94196
56	Gm11627	1715.89	763.278	1047.57	652.989	-2.24806	-1.60426	-1.92616
57	Hrct1	195.306	102.429	134.974	69.5596	-1.90675	-1.9404	-1.92358
58	Rasgrp2	554.965	278.993	348.294	188.685	-1.98917	-1.8459	-1.91753
59	1500015O10Rik	374.199	197.532	216.006	111.888	-1.89437	-1.93055	-1.91246
60	Optc	2187.55	1180.23	1242.89	642.448	-1.8535	-1.93461	-1.89406
61	Actg2	22654.5	13847.1	20036	9416.16	-1.63605	-2.12783	-1.88194
62	Fendrr	136.195	63.831	113.822	71.5071	-2.13367	-1.59176	-1.86272
63	Kcne1l	390.433	219.166	247.07	127.34	-1.78145	-1.94025	-1.86085
64	1810041L15Rik	3599.33	2202.11	3336.61	1604.77	-1.63449	-2.07919	-1.85684
65	Gm10046	159.588	74.1704	120.265	77.1361	-2.15164	-1.55913	-1.85539
66	5330431K02Rik	742.936	358.119	434.928	266.563	-2.07455	-1.63161	-1.85308
67	Gnao1	1446.34	732.375	832.112	484.146	-1.97486	-1.71872	-1.84679
68	Usp2	826.179	397.384	650.9	408.113	-2.07904	-1.5949	-1.83697
69	Mgll	1927.8	1063.79	1498.3	805.349	-1.8122	-1.86043	-1.83631
70	Wfdc1	363.467	168.162	256.102	170.543	-2.16142	-1.50169	-1.83155
71	Kcnip1	324.147	187.164	262.179	135.833	-1.73189	-1.93015	-1.83102
72	Snai1	3255.2	1747.45	3151.33	1766.82	-1.86283	-1.78361	-1.82322
73	Acta1	7960.11	4487.94	7443.42	4010.9	-1.77367	-1.8558	-1.81473
74	Kcns3	191.186	123.164	192.134	93.3722	-1.5523	-2.05772	-1.80501
75	P2ry14	1162.4	605.261	828.573	502.168	-1.92049	-1.64999	-1.78524
76	Proca1	554.191	274.426	333.395	215.299	-2.01945	-1.54852	-1.78399
77	Foxd1	2045.68	1341.02	2699.55	1322.39	-1.52546	-2.04141	-1.78344
78	Npy	654.092	363.815	340.886	194.274	-1.79787	-1.75467	-1.77627
79	Itln1	293.903	158.21	179.173	106.011	-1.85767	-1.69014	-1.77391
80	Sapcd1	799.123	398.829	431.867	280.295	-2.00368	-1.54076	-1.77222
81	Cox8b	537.123	287.763	333.845	199.459	-1.86654	-1.67375	-1.77015
82	A_55_P2175050	1190.53	740.213	853.343	449.901	-1.60837	-1.89674	-1.75255
83	Gm9895	548.83	283.828	287.528	183.474	-1.93367	-1.56714	-1.7504
84	Thy1	10081	5724.86	8885.6	5155.84	-1.76092	-1.72341	-1.74216
85	Bmp4	12393.1	7006.39	8297.54	4841.48	-1.76882	-1.71384	-1.74133
86	Sgca	275.481	154.27	195.143	115.174	-1.78571	-1.69434	-1.74003
87	Gm13446	228.618	127.894	144.662	88.2146	-1.78755	-1.63989	-1.71372
88	Cd209f	365.264	236.431	194.156	103.815	-1.5449	-1.87021	-1.70756
89	Selm	6378.89	3537.06	3932.93	2443.38	-1.80345	-1.60963	-1.70654
90	Hpgd	1858.53	1070.77	1317.62	786.379	-1.7357	-1.67556	-1.70563
91	Adipoq	1183.63	650.432	290.86	184.157	-1.81976	-1.57942	-1.69959
92	Chst2	197.259	117.163	186.553	110.371	-1.68363	-1.69023	-1.68693
93	Tnnt2	9461.66	5698.84	4858.39	2840.42	-1.66028	-1.71045	-1.68536
94	Gamt	687.196	379.652	417.773	268.499	-1.81007	-1.55596	-1.68301
95	Pltp	1018.11	643.611	2021.48	1148.84	-1.58187	-1.75959	-1.67073
96	Sntg2	1936.55	1220.61	1673.29	962.334	-1.58655	-1.73878	-1.66266
97	Foxd2	1177.97	743.018	935.748	540.028	-1.58539	-1.73278	-1.65908
98	Bves	701.977	459.981	533.264	298.445	-1.5261	-1.78681	-1.65646
99	Gstt1	3575.75	2116.58	2185.55	1347.73	-1.6894	-1.62164	-1.65552
100	Cdkn2a	125.759	75.7996	120.591	73.3526	-1.65909	-1.644	-1.65154
101	Nkain4	427.449	238.602	301.232	199.58	-1.79147	-1.50933	-1.6504
102	Syt13	2401.82	1578.17	2507.21	1434.8	-1.5219	-1.74743	-1.63467
103	Hspb2	211.637	121.772	109.27	72.4232	-1.73798	-1.50877	-1.62338
104	Fbxl22	4545.23	2756.51	3139.75	1998.24	-1.64891	-1.57126	-1.61008
105	Cited4	603.309	362.259	387.993	250.662	-1.66541	-1.54787	-1.60664
106	Isl1	173.213	106.767	119.963	75.6585	-1.62234	-1.58558	-1.60396
107	ENSMUST00000150155	170.391	100.354	139.599	92.9557	-1.6979	-1.50178	-1.59984
108	Clec11a	767.706	480.229	609.023	383.22	-1.59863	-1.58923	-1.59393
109	Igf1	2681.13	1732.42	2838.58	1747.29	-1.54763	-1.62456	-1.58609
110	Celf4	390.34	251.908	291.893	182.364	-1.54953	-1.60061	-1.57507
111	Kng1	707.003	470.124	613.504	372.721	-1.50386	-1.64601	-1.57494
112	Ptger1	832.006	524.068	738.883	481.63	-1.58759	-1.53413	-1.56086
113	Gm6403	200.934	127.027	150.524	98.3337	-1.58182	-1.53075	-1.55628
114	3110070M22Rik	223.24	143.532	158.714	102.101	-1.55534	-1.55448	-1.55491
115	Aldh1a2	3774.59	2450.88	4532.99	2888.99	-1.54009	-1.56906	-1.55457
116	St6galnac5	237.337	153.913	133.452	85.4507	-1.54202	-1.56175	-1.55188
117	Tram1l1	496.9	320.87	344.29	222.62	-1.5486	-1.54654	-1.54757
118	Hspb6	14735.3	9642.06	9084.85	5864.6	-1.52823	-1.5491	-1.53867
119	S100b	295.61	191.907	214.631	142.442	-1.54038	-1.5068	-1.52359
	Itga4	2120.51	1669.41	2672.32	1028.9	-1.27022	-2.59726	-1.93374
