# Supplementary material for: Interplay of SHH, WNT and BMP4 signaling regulates the development of the lamina propria in the murine ureter
Source: Development. 2025 Feb 6;152(3):DEV204214. doi: 10.1242/dev.204214 (PMC11829765; doi:10.1242/dev.204214)
Supplement: Table S22. Functional annotation by DAVID for genes with decreased expression in P0 ureters treated for 18 h with 10 μM of the SHH signaling inhibitor cyclopamine (relates to Fig. 7B). [file develop-152-204214-TableS22.xlsx]

## Sheet: Table S22
Rank	Category	Term	Count	%	PValue	Genes	List Total	Pop Hits	Pop Total	Fold Enrichment	Bonferroni	Benjamini	FDR
1	GOTERM_CC_DIRECT	GO:0005576~extracellular region	29	26.6055	6.29445e-11	CFD, ITIH3, CCL11, HSPB6, SCT, HHIP, DEFB45, ITLN1, WFDC1, KNG1, TTR, IBSP, NPY, PENK, APOD, NDP, PLTP, KRTDAP, PTCH1, CLEC11A, ADIPOQ, CCK, PRSS35, IGF1, S100B, BMP4, RBP4, OPTC, FMOD	108	1887	30060	4.27751	9.88229e-09	9.88229e-09	9.7564e-09
2	UP_KW_CELLULAR_COMPONENT	KW-0964~Secreted	28	25.6881	1.08074e-07	CFD, ITIH3, CCL11, HSPB6, SCT, HHIP, DEFB45, ITLN1, WFDC1, KNG1, TTR, IBSP, NPY, PENK, APOD, NDP, PLTP, KRTDAP, CLEC11A, ADIPOQ, CCK, PRSS35, IGF1, S100B, BMP4, RBP4, OPTC, FMOD	94	1783	18500	3.09066	2.05341e-06	2.05341e-06	2.05341e-06
3	GOTERM_CC_DIRECT	GO:0005615~extracellular space	25	22.9358	1.86929e-07	CFD, CCL11, HPGD, SCT, ITLN1, WFDC1, KNG1, ACTG2, TTR, IBSP, NPY, APOD, NDP, PLTP, KRTDAP, CLEC11A, ADIPOQ, CCK, IGF1, S100B, BMP4, RBP4, OPTC, FMOD, ADA	108	2055	30060	3.38605	2.93474e-05	1.46739e-05	1.4487e-05
4	GOTERM_BP_DIRECT	GO:0030324~lung development	8	7.33945	6.40719e-07	BMP4, FENDRR, RBP4, FOXF1, ALDH1A2, IGF1, GLI1, ADA	107	138	29878	16.1875	0.000744879	0.000745156	0.000732983
5	KEGG_PATHWAY	mmu05200:Pathways in cancer	14	12.844	6.60394e-06	NTRK1, CDKN2A, PTGER1, PTCH1, HHIP, PTGER3, GSTT1, IGF1, CALML4, RASGRP2, GLI1, KNG1, BMP4, BDKRB1	55	548	9718	4.514	0.00110225	0.00110286	0.00108965
6	GOTERM_MF_DIRECT	GO:0005179~hormone activity	7	6.42202	7.9294e-06	TTR, SCT, NPY, ADIPOQ, CCK, IGF1, KNG1	104	133	29205	14.7799	0.00202788	0.00202993	0.00201407
7	GOTERM_BP_DIRECT	GO:0048566~embryonic digestive tract development	4	3.66972	3.40689e-05	FOXF1, SCT, ALDH1A2, ADA	107	18	29878	62.0519	0.0388481	0.0198111	0.0194874
8	KEGG_PATHWAY	mmu04080:Neuroactive ligand-receptor interaction	11	10.0917	4.74863e-05	PTGER1, SCT, NPY, P2RY14, PTGER3, MC5R, PENK, BDKRB1, CCK, AVPR1A, KNG1	55	390	9718	4.98359	0.00789903	0.0039651	0.00391762
9	UP_KW_PTM	KW-0765~Sulfation	5	4.58716	0.000105221	TTR, IBSP, OPTC, CCK, FMOD	68	48	13016	19.9387	0.0023123	0.00242008	0.00210442
10	GOTERM_MF_DIRECT	GO:0004957~prostaglandin E receptor activity	3	2.75229	0.000122329	HPGD, PTGER1, PTGER3	104	5	29205	168.49	0.0308329	0.0156582	0.0155358
11	GOTERM_BP_DIRECT	GO:0090131~mesenchyme migration	3	2.75229	0.000123817	ACTA1, FOXF1, ACTG2	107	5	29878	167.54	0.134119	0.039349	0.0387062
12	GOTERM_BP_DIRECT	GO:0007507~heart development	8	7.33945	0.000135336	BMP4, RBP4, FOXF1, ALDH1A2, TNNT2, FOXL1, BVES, ISL1	107	315	29878	7.09165	0.145644	0.039349	0.0387062
13	GOTERM_BP_DIRECT	GO:0021983~pituitary gland development	4	3.66972	0.000199737	BMP4, ALDH1A2, GLI1, ISL1	107	32	29878	34.9042	0.207305	0.0464587	0.0456997
14	GOTERM_BP_DIRECT	GO:0099538~synaptic signaling via neuropeptide	3	2.75229	0.000258811	NPY, PENK, CCK	107	7	29878	119.672	0.259949	0.0501663	0.0493467
15	GOTERM_MF_DIRECT	GO:0030332~cyclin binding	4	3.66972	0.000279486	PTCH1, USP2, PROCA1, CDK15	104	36	29205	31.2019	0.0690581	0.0238495	0.0236632
16	INTERPRO	IPR018122:TF_fork_head_CS_1	4	3.66972	0.00031317	FOXD2, FOXD1, FOXF1, FOXL1	99	30	22137	29.8141	0.087402	0.0914455	0.0914455
17	GOTERM_BP_DIRECT	GO:0008284~positive regulation of cell population proliferation	10	9.17431	0.000401969	BMP4, NPY, ALDH1A2, CLEC11A, CCK, IGF1, AVPR1A, GLI1, S100B, ISL1	107	627	29878	4.45349	0.373486	0.0667842	0.0656932
18	GOTERM_BP_DIRECT	GO:0006954~inflammatory response	8	7.33945	0.000661658	CCL11, PTGER1, PTGER3, TLR12, BDKRB1, NDP, CHST2, KNG1	107	410	29878	5.44846	0.536877	0.0865439	0.08513
19	GOTERM_BP_DIRECT	GO:0001649~osteoblast differentiation	5	4.58716	0.000669729	BMP4, PENK, SNAI1, IGF1, GLI1	107	111	29878	12.5781	0.541207	0.0865439	0.08513
20	GOTERM_CC_DIRECT	GO:0043025~neuronal cell body	10	9.17431	0.000691667	NTRK1, RBFOX3, KCNIP1, PTGER3, PENK, APOD, CCK, IGF1, S100B, ADA	108	674	30060	4.12957	0.102937	0.0361973	0.0357361
21	UP_KW_PTM	KW-1015~Disulfide bond	31	28.4404	0.000768114	CFD, CCL11, PTGER1, HHIP, PTGER3, ITLN1, WFDC1, THY1, CLDN2, LRRC55, KNG1, PENK, BDKRB1, APOD, NDP, PLTP, NTRK1, NTNG1, CD209F, P2RY14, CLEC11A, ADIPOQ, PRSS35, IGF1, AVPR1A, BMP4, RBP4, OPTC, FMOD, CHST2, ST6GALNAC5	68	3412	13016	1.73909	0.0167629	0.0060209	0.00523557
22	UP_KW_PTM	KW-0325~Glycoprotein	35	32.1101	0.000785335	CFD, ITIH3, CCL11, PTGER1, KCNE4, HHIP, PTGER3, ITLN1, THY1, KNG1, TTR, IBSP, SGCA, BDKRB1, APOD, PLTP, BVES, NTRK1, NTNG1, TRPC3, PTCH1, P2RY14, CLEC11A, ADIPOQ, PRSS35, AVPR1A, BMP4, OPTC, MANSC4, MC5R, SNAI1, TLR12, FMOD, CHST2, ST6GALNAC5	68	4100	13016	1.634	0.0171357	0.0060209	0.00523557
23	GOTERM_MF_DIRECT	GO:0016918~retinal binding	3	2.75229	0.000794454	RBP7, RBP4, ALDH1A2	104	12	29205	70.2043	0.184098	0.050845	0.0504478
24	GOTERM_BP_DIRECT	GO:0060426~lung vasculature development	3	2.75229	0.00080403	BMP4, FOXF1, IGF1	107	12	29878	69.8084	0.607596	0.0935087	0.091981
25	INTERPRO	IPR030456:TF_fork_head_CS_2	4	3.66972	0.000913083	FOXD2, FOXD1, FOXF1, FOXL1	99	43	22137	20.8006	0.234129	0.108274	0.108274
26	GOTERM_BP_DIRECT	GO:0045893~positive regulation of DNA-templated transcription	10	9.17431	0.0011035	BMP4, RHOX5, CDKN2A, FOXF1, PTCH1, CITED4, SNAI1, IGF1, NDP, GLI1	107	723	29878	3.86215	0.723095	0.107258	0.105506
27	UP_SEQ_FEATURE	DNA_BIND:Fork-head	4	3.66972	0.00110524	FOXD2, FOXD1, FOXF1, FOXL1	99	46	22187	19.4879	0.263036	0.164715	0.164715
28	GOTERM_BP_DIRECT	GO:0050728~negative regulation of inflammatory response	5	4.58716	0.0011067	FOXF1, ADIPOQ, WFDC1, ISL1, ADA	107	127	29878	10.9935	0.724125	0.107258	0.105506
29	INTERPRO	IPR001766:Fork_head_dom	4	3.66972	0.0011124	FOXD2, FOXD1, FOXF1, FOXL1	99	46	22137	19.444	0.277475	0.108274	0.108274
30	UP_SEQ_FEATURE	CARBOHYD:N-linked (GlcNAc...) asparagine	30	27.5229	0.00119358	CFD, ITIH3, PTGER1, KCNE4, HHIP, PTGER3, THY1, KNG1, TTR, IBSP, SGCA, BDKRB1, APOD, PLTP, BVES, NTRK1, NTNG1, TRPC3, PTCH1, P2RY14, PRSS35, AVPR1A, BMP4, OPTC, MANSC4, MC5R, TLR12, FMOD, CHST2, ST6GALNAC5	99	3734	22187	1.80057	0.280807	0.164715	0.164715
31	GOTERM_BP_DIRECT	GO:0048286~lung alveolus development	4	3.66972	0.00140988	BMP4, FOXF1, IGF1, ADA	107	62	29878	18.0151	0.806185	0.12613	0.12407
32	KEGG_PATHWAY	mmu04024:cAMP signaling pathway	7	6.42202	0.00143809	NPY, PTCH1, HHIP, PTGER3, CALML4, GLI1, BVES	55	224	9718	5.52159	0.213635	0.0800537	0.079095
33	SMART	SM00339:FH	4	3.66972	0.00154695	FOXD2, FOXD1, FOXF1, FOXL1	57	45	10943	17.0651	0.0802011	0.0835355	0.0835355
34	GOTERM_BP_DIRECT	GO:0008544~epidermis development	4	3.66972	0.00161585	KRTDAP, CDKN2A, PTCH1, MANSC4	107	65	29878	17.1836	0.847525	0.134231	0.132038
35	GOTERM_MF_DIRECT	GO:0043565~sequence-specific DNA binding	8	7.33945	0.00173913	FOXD2, FOXD1, FOXF1, SNAI1, SP5, FOXL1, GLI1, ISL1	104	488	29205	4.60356	0.359564	0.0890436	0.088348
36	UP_KW_DOMAIN	KW-0732~Signal	35	32.1101	0.00221658	CFD, ITIH3, CCL11, SCT, HHIP, DEFB45, ITLN1, WFDC1, THY1, LRRC55, KNG1, NKAIN4, TTR, IBSP, SGCA, NPY, PENK, APOD, NDP, PLTP, KRTDAP, NTRK1, NTNG1, PTCH1, CLEC11A, ADIPOQ, CCK, PRSS35, IGF1, BMP4, RBP4, OPTC, MANSC4, TLR12, FMOD	70	4753	14793	1.55618	0.0348817	0.0354652	0.0354652
37	GOTERM_BP_DIRECT	GO:0009887~animal organ morphogenesis	5	4.58716	0.00240556	NTNG1, GAMT, FOXF1, PTCH1, HHIP	107	157	29878	8.89279	0.939253	0.186511	0.183464
38	GOTERM_CC_DIRECT	GO:0008076~voltage-gated potassium channel complex	4	3.66972	0.00264922	KCNIP1, KCNE4, KCNS3, LRRC55	108	77	30060	14.4589	0.340636	0.103982	0.102657
39	GOTERM_BP_DIRECT	GO:0003007~heart morphogenesis	4	3.66972	0.00282228	BMP4, ALDH1A2, PTCH1, ISL1	107	79	29878	14.1384	0.962632	0.18788	0.18481
40	GOTERM_BP_DIRECT	GO:0030335~positive regulation of cell migration	6	5.50459	0.00289259	BMP4, CCL11, FOXF1, SNAI1, IGF1, GLI1	107	272	29878	6.15957	0.965575	0.18788	0.18481
41	GOTERM_BP_DIRECT	GO:0007165~signal transduction	13	11.9266	0.00295164	PTGER1, PTCH1, HHIP, P2RY14, PTGER3, ADIPOQ, AVPR1A, GLI1, GNAO1, MC5R, PENK, TLR12, BDKRB1	107	1346	29878	2.69691	0.967866	0.18788	0.18481
42	GOTERM_BP_DIRECT	GO:0030154~cell differentiation	11	10.0917	0.0030694	NTNG1, NTRK1, KRTDAP, BMP4, BATF3, FOXD2, RHOX5, FOXD1, FOXL1, GLI1, ISL1	107	1005	29878	3.05629	0.97199	0.18788	0.18481
43	GOTERM_BP_DIRECT	GO:0050680~negative regulation of epithelial cell proliferation	4	3.66972	0.00335739	BMP4, PTCH1, WFDC1, ISL1	107	84	29878	13.2968	0.979984	0.195232	0.192043
44	GOTERM_MF_DIRECT	GO:0048018~receptor ligand activity	4	3.66972	0.00352648	CCL11, PENK, CCK, IGF1	104	86	29205	13.0613	0.595204	0.150463	0.149287
45	GOTERM_BP_DIRECT	GO:0060441~epithelial tube branching involved in lung morphogenesis	3	2.75229	0.0035464	BMP4, FOXF1, HHIP	107	25	29878	33.508	0.983946	0.196403	0.193195
46	UP_KW_MOLECULAR_FUNCTION	KW-0514~Muscle protein	4	3.66972	0.00428007	ACTA1, TNNT1, TNNT2, ACTG2	69	59	12229	12.0157	0.182574	0.201163	0.201163
47	GOTERM_BP_DIRECT	GO:0007204~positive regulation of cytosolic calcium ion concentration	5	4.58716	0.00440942	PTGER1, PTGER3, BDKRB1, AVPR1A, KNG1	107	186	29878	7.50628	0.994139	0.233098	0.22929
48	KEGG_PATHWAY	mmu05217:Basal cell carcinoma	4	3.66972	0.0050905	BMP4, PTCH1, HHIP, GLI1	55	63	9718	11.2185	0.57356	0.192684	0.190376
49	GOTERM_BP_DIRECT	GO:0032496~response to lipopolysaccharide	5	4.58716	0.00511428	HPGD, PTGER1, PTGER3, PENK, BDKRB1	107	194	29878	7.19674	0.997428	0.258605	0.25438
50	GOTERM_BP_DIRECT	GO:0010628~positive regulation of gene expression	8	7.33945	0.00550656	BMP4, ACTA1, FOXD1, CDKN2A, ALDH1A2, PTGER3, IGF1, ACTG2	107	598	29878	3.73557	0.998374	0.266839	0.262479
51	KEGG_PATHWAY	mmu04750:Inflammatory mediator regulation of TRP channels	5	4.58716	0.00576897	NTRK1, BDKRB1, IGF1, CALML4, KNG1	55	130	9718	6.7958	0.619477	0.192684	0.190376
52	GOTERM_BP_DIRECT	GO:0032355~response to estradiol	4	3.66972	0.00609708	HPGD, ALDH1A2, PTCH1, PENK	107	104	29878	10.7398	0.999185	0.274089	0.269612
53	GOTERM_BP_DIRECT	GO:0010875~positive regulation of cholesterol efflux	3	2.75229	0.00612754	PTCH1, ADIPOQ, PLTP	107	33	29878	25.3849	0.999214	0.274089	0.269612
54	UP_SEQ_FEATURE	REPEAT:LRR 2	6	5.50459	0.00675939	NTRK1, OPTC, TLR12, FMOD, LRRC55, FBXL22	99	268	22187	5.01741	0.846173	0.473603	0.473603
55	UP_SEQ_FEATURE	REPEAT:LRR 1	6	5.50459	0.00686382	NTRK1, OPTC, TLR12, FMOD, LRRC55, FBXL22	99	269	22187	4.99876	0.850573	0.473603	0.473603
56	GOTERM_BP_DIRECT	GO:0031016~pancreas development	3	2.75229	0.00687334	FOXF1, ALDH1A2, ISL1	107	35	29878	23.9343	0.999672	0.292569	0.28779
57	GOTERM_BP_DIRECT	GO:1903640~negative regulation of gastrin-induced gastric acid secretion	2	1.83486	0.00708305	SCT, PTGER3	107	2	29878	279.234	0.999743	0.292569	0.28779
58	GOTERM_BP_DIRECT	GO:0060070~canonical Wnt signaling pathway	4	3.66972	0.00729536	FOXD1, SNAI1, NDP, ISL1	107	111	29878	10.0625	0.9998	0.292569	0.28779
59	GOTERM_BP_DIRECT	GO:0001666~response to hypoxia	5	4.58716	0.0075519	ADIPOQ, PENK, DIO3, NDP, ADA	107	217	29878	6.43395	0.999852	0.292762	0.287979
60	PIR_SUPERFAMILY	PIRSF036893:Lipocalin_ApoD	2	1.83486	0.00791097	RBP4, APOD	9	2	2019	224.333	0.076352	0.0791097	0.0791097
61	GOTERM_CC_DIRECT	GO:0043204~perikaryon	5	4.58716	0.00878447	RBFOX3, NPY, PENK, CCK, KNG1	108	226	30060	6.15782	0.74974	0.275832	0.272318
62	INTERPRO	IPR022271:Lipocalin_ApoD	2	1.83486	0.00883456	RBP4, APOD	99	2	22137	223.606	0.925066	0.644923	0.644923
63	GOTERM_BP_DIRECT	GO:0048678~response to axon injury	3	2.75229	0.00890734	NTRK1, APOD, NDP	107	40	29878	20.9425	0.99997	0.319572	0.314351
64	GOTERM_BP_DIRECT	GO:0000122~negative regulation of transcription by RNA polymerase II	10	9.17431	0.00909308	RIPPLY1, BMP4, BATF3, RHOX5, FOXF1, PTCH1, USP2, SNAI1, SP5, ISL1	107	997	29878	2.80074	0.999976	0.319572	0.314351
65	GOTERM_BP_DIRECT	GO:0045892~negative regulation of DNA-templated transcription	8	7.33945	0.00930481	RIPPLY1, BMP4, FOXD1, CDKN2A, PTCH1, ADIPOQ, SNAI1, ISL1	107	661	29878	3.37953	0.999981	0.319572	0.314351
66	GOTERM_BP_DIRECT	GO:0045776~negative regulation of blood pressure	3	2.75229	0.00934261	NPY, ADIPOQ, BDKRB1	107	41	29878	20.4317	0.999982	0.319572	0.314351
67	GOTERM_BP_DIRECT	GO:0009408~response to heat	3	2.75229	0.0107041	HSPB6, HSPB2, IGF1	107	44	29878	19.0387	0.999996	0.348356	0.342664
68	GOTERM_BP_DIRECT	GO:0071805~potassium ion transmembrane transport	4	3.66972	0.0109807	KCNIP1, KCNE4, KCNS3, LRRC55	107	129	29878	8.65841	0.999997	0.348356	0.342664
69	GOTERM_BP_DIRECT	GO:0070374~positive regulation of ERK1 and ERK2 cascade	5	4.58716	0.0111102	NTRK1, BMP4, CCL11, NPY, IGF1	107	243	29878	5.74555	0.999998	0.348356	0.342664
70	UP_KW_PTM	KW-0165~Cleavage on pair of basic residues	6	5.50459	0.0111408	BMP4, ITIH3, SCT, NPY, PENK, CCK	68	262	13016	4.38348	0.218448	0.0640598	0.0557042
71	UP_KW_DOMAIN	KW-0433~Leucine-rich repeat	6	5.50459	0.0116394	NTRK1, OPTC, TLR12, FMOD, LRRC55, FBXL22	70	292	14793	4.34237	0.170824	0.0931155	0.0931155
72	GOTERM_BP_DIRECT	GO:0046326~positive regulation of glucose import	3	2.75229	0.0116575	ADIPOQ, ITLN1, IGF1	107	46	29878	18.2109	0.999999	0.348356	0.342664
73	GOTERM_BP_DIRECT	GO:0045471~response to ethanol	4	3.66972	0.0116817	HPGD, ADIPOQ, PENK, IGF1	107	132	29878	8.46163	0.999999	0.348356	0.342664
74	KEGG_PATHWAY	mmu04020:Calcium signaling pathway	6	5.50459	0.0130779	NTRK1, PTGER1, PTGER3, BDKRB1, CALML4, AVPR1A	55	254	9718	4.1738	0.889021	0.364001	0.359642
75	GOTERM_BP_DIRECT	GO:0043065~positive regulation of apoptotic process	6	5.50459	0.0131859	BMP4, HPGD, CDKN2A, ALDH1A2, CCK, S100B	107	393	29878	4.26311	1	0.36691	0.360916
76	INTERPRO	IPR027707:TNNT	2	1.83486	0.0132228	TNNT1, TNNT2	99	3	22137	149.071	0.979489	0.727442	0.727442
77	GOTERM_BP_DIRECT	GO:0008285~negative regulation of cell population proliferation	6	5.50459	0.0133187	NTRK1, BMP4, CDKN2A, ALDH1A2, PTCH1, IGF1	107	394	29878	4.25229	1	0.36691	0.360916
78	GOTERM_BP_DIRECT	GO:0007189~adenylate cyclase-activating G protein-coupled receptor signaling pathway	4	3.66972	0.013416	PTGER1, SCT, PTGER3, MC5R	107	139	29878	8.0355	1	0.36691	0.360916
79	GOTERM_BP_DIRECT	GO:0001658~branching involved in ureteric bud morphogenesis	3	2.75229	0.0136714	BMP4, FOXD1, PTCH1	107	50	29878	16.754	1	0.36691	0.360916
80	GOTERM_BP_DIRECT	GO:0001934~positive regulation of protein phosphorylation	5	4.58716	0.0139376	NTRK1, BMP4, PTGER3, ADIPOQ, ITLN1	107	260	29878	5.36988	1	0.36691	0.360916
81	GOTERM_MF_DIRECT	GO:0097108~hedgehog family protein binding	2	1.83486	0.0140334	PTCH1, HHIP	104	4	29205	140.409	0.973164	0.513223	0.509213
82	GOTERM_BP_DIRECT	GO:0045786~negative regulation of cell cycle	3	2.75229	0.0141969	BMP4, HPGD, CDKN2A	107	51	29878	16.4255	1	0.36691	0.360916
83	GOTERM_BP_DIRECT	GO:0045907~positive regulation of vasoconstriction	3	2.75229	0.0147309	PTGER3, AVPR1A, MGLL	107	52	29878	16.1096	1	0.372436	0.366352
84	GOTERM_BP_DIRECT	GO:0010718~positive regulation of epithelial to mesenchymal transition	3	2.75229	0.0152736	BMP4, SNAI1, ISL1	107	53	29878	15.8057	1	0.37794	0.371765
85	GOTERM_BP_DIRECT	GO:0009953~dorsal/ventral pattern formation	3	2.75229	0.0158247	PTCH1, HHIP, GLI1	107	54	29878	15.513	1	0.382964	0.376707
86	GOTERM_BP_DIRECT	GO:0043547~positive regulation of GTPase activity	4	3.66972	0.0161352	NTRK1, CCL11, THY1, RASGRP2	107	149	29878	7.49621	1	0.382964	0.376707
87	GOTERM_MF_DIRECT	GO:0004955~prostaglandin receptor activity	2	1.83486	0.0175112	PTGER1, PTGER3	104	5	29205	112.327	0.989139	0.560359	0.555981
88	INTERPRO	IPR001244:Prostglndn_DP_rcpt	2	1.83486	0.0175919	PTGER1, PTGER3	99	4	22137	111.803	0.994386	0.727442	0.727442
89	INTERPRO	IPR003090:Alpha-crystallin_N	2	1.83486	0.0175919	HSPB6, HSPB2	99	4	22137	111.803	0.994386	0.727442	0.727442
90	GOTERM_BP_DIRECT	GO:0060438~trachea development	2	1.83486	0.0176146	BMP4, FOXF1	107	5	29878	111.693	1	0.409715	0.403021
91	GOTERM_CC_DIRECT	GO:0099013~neuronal dense core vesicle lumen	2	1.83486	0.0176727	PENK, IGF1	108	5	30060	111.333	0.939154	0.462434	0.456544
92	UP_SEQ_FEATURE	REPEAT:LRR 5	5	4.58716	0.017992	OPTC, TLR12, FMOD, LRRC55, FBXL22	99	226	22187	4.95821	0.993336	0.993161	0.993161
93	GOTERM_BP_DIRECT	GO:0009617~response to bacterium	5	4.58716	0.0190811	CFD, CAR3, TNNT2, ADIPOQ, PENK	107	286	29878	4.88171	1	0.429189	0.422177
94	GOTERM_BP_DIRECT	GO:0006355~regulation of DNA-templated transcription	11	10.0917	0.0203802	BATF3, FOXD2, FOXD1, GM10046, FOXF1, CITED4, SNAI1, FOXL1, GLI1, AFF3, ISL1	107	1336	29878	2.29908	1	0.429189	0.422177
95	GOTERM_BP_DIRECT	GO:0045766~positive regulation of angiogenesis	4	3.66972	0.0204253	NTRK1, CCL11, HSPB6, ISL1	107	163	29878	6.85236	1	0.429189	0.422177
96	GOTERM_MF_DIRECT	GO:0005249~voltage-gated potassium channel activity	3	2.75229	0.0209207	KCNE4, KCNS3, LRRC55	104	63	29205	13.3723	0.99554	0.595078	0.590429
97	GOTERM_BP_DIRECT	GO:0060931~sinoatrial node cell development	2	1.83486	0.0211004	BVES, ISL1	107	6	29878	93.0779	1	0.429189	0.422177
98	GOTERM_BP_DIRECT	GO:0033088~negative regulation of immature T cell proliferation in thymus	2	1.83486	0.0211004	BMP4, CDKN2A	107	6	29878	93.0779	1	0.429189	0.422177
99	GOTERM_BP_DIRECT	GO:0097070~ductus arteriosus closure	2	1.83486	0.0211004	HPGD, FOXF1	107	6	29878	93.0779	1	0.429189	0.422177
100	GOTERM_BP_DIRECT	GO:0010468~regulation of gene expression	6	5.50459	0.0211601	RIPPLY1, BMP4, CDKN2A, IGF1, AFF3, ISL1	107	444	29878	3.77343	1	0.429189	0.422177
101	GOTERM_BP_DIRECT	GO:0042593~glucose homeostasis	4	3.66972	0.0214184	RBP4, CDKN2A, PTCH1, ADIPOQ	107	166	29878	6.72852	1	0.429189	0.422177
102	UP_KW_PTM	KW-0027~Amidation	3	2.75229	0.0214886	SCT, NPY, CCK	68	44	13016	13.0508	0.379917	0.0988474	0.0859542
103	GOTERM_BP_DIRECT	GO:0030326~embryonic limb morphogenesis	3	2.75229	0.0217897	BMP4, ALDH1A2, PTCH1	107	64	29878	13.0891	1	0.429189	0.422177
104	GOTERM_BP_DIRECT	GO:0009612~response to mechanical stimulus	3	2.75229	0.0224301	ACTA1, PTCH1, BDKRB1	107	65	29878	12.8877	1	0.429189	0.422177
105	UP_SEQ_FEATURE	REPEAT:LRR 4	5	4.58716	0.0224766	OPTC, TLR12, FMOD, LRRC55, FBXL22	99	242	22187	4.63039	0.998116	1	1
106	GOTERM_BP_DIRECT	GO:0051592~response to calcium ion	3	2.75229	0.0230783	TRPC3, TNNT2, PENK	107	66	29878	12.6924	1	0.429189	0.422177
107	GOTERM_BP_DIRECT	GO:0032526~response to retinoic acid	3	2.75229	0.0230783	RBP4, ALDH1A2, PTCH1	107	66	29878	12.6924	1	0.429189	0.422177
108	GOTERM_BP_DIRECT	GO:0008283~cell population proliferation	5	4.58716	0.0232493	BMP4, ALDH1A2, IGF1, NDP, ISL1	107	304	29878	4.59266	1	0.429189	0.422177
109	GOTERM_BP_DIRECT	GO:0045606~positive regulation of epidermal cell differentiation	2	1.83486	0.024574	BMP4, PTCH1	107	7	29878	79.781	1	0.446556	0.43926
110	UP_KW_MOLECULAR_FUNCTION	KW-0372~Hormone	4	3.66972	0.0255135	TTR, SCT, ADIPOQ, CCK	69	114	12229	6.21866	0.7032	0.599567	0.599567
111	INTERPRO	IPR001978:Troponin	2	1.83486	0.0262726	TNNT1, TNNT2	99	6	22137	74.5354	0.99958	0.727442	0.727442
112	INTERPRO	IPR038077:Troponin_sf	2	1.83486	0.0262726	TNNT1, TNNT2	99	6	22137	74.5354	0.99958	0.727442	0.727442
113	GOTERM_CC_DIRECT	GO:0030425~dendrite	7	6.42202	0.0272229	NTRK1, GNAO1, KCNIP1, PENK, APOD, CCK, THY1	108	641	30060	3.03952	0.986875	0.551999	0.544968
114	UP_SEQ_FEATURE	REPEAT:LRR 3	5	4.58716	0.0272502	OPTC, TLR12, FMOD, LRRC55, FBXL22	99	257	22187	4.36014	0.999512	1	1
115	GOTERM_BP_DIRECT	GO:0001822~kidney development	4	3.66972	0.027539	BMP4, FOXD1, HPGD, ALDH1A2	107	183	29878	6.10347	1	0.492737	0.484687
116	GOTERM_MF_DIRECT	GO:0005501~retinoid binding	2	1.83486	0.0278718	RBP7, RBP4	104	8	29205	70.2043	0.99928	0.713519	0.707944
117	GOTERM_BP_DIRECT	GO:0060463~lung lobe morphogenesis	2	1.83486	0.0280354	FOXF1, IGF1	107	8	29878	69.8084	1	0.494018	0.485947
118	GOTERM_CC_DIRECT	GO:0005861~troponin complex	2	1.83486	0.0281274	TNNT1, TNNT2	108	8	30060	69.5833	0.988659	0.551999	0.544968
119	INTERPRO	IPR001611:Leu-rich_rpt	5	4.58716	0.0288222	NTRK1, OPTC, TLR12, FMOD, LRRC55	99	261	22137	4.28364	0.999804	0.727442	0.727442
120	UP_SEQ_FEATURE	DOMAIN:SHSP	2	1.83486	0.0305164	HSPB6, HSPB2	99	7	22187	64.0317	0.999807	1	1
121	GOTERM_BP_DIRECT	GO:0009653~anatomical structure morphogenesis	3	2.75229	0.0307015	FOXD2, FOXD1, FOXL1	107	77	29878	10.8792	1	0.530594	0.521925
122	GOTERM_MF_DIRECT	GO:0003677~DNA binding	13	11.9266	0.0308695	BATF3, FOXD2, FOXD1, RBFOX3, CDKN2A, FOXF1, FOXL1, GLI1, AFF3, ISL1, RHOX5, SNAI1, SP5	104	1861	29205	1.96165	0.999674	0.718418	0.712805
123	GOTERM_BP_DIRECT	GO:0071363~cellular response to growth factor stimulus	3	2.75229	0.0314378	NTRK1, BMP4, IBSP	107	78	29878	10.7398	1	0.530594	0.521925
124	GOTERM_BP_DIRECT	GO:0010642~negative regulation of platelet-derived growth factor receptor signaling pathway	2	1.83486	0.0314846	ADIPOQ, APOD	107	9	29878	62.0519	1	0.530594	0.521925
125	GOTERM_BP_DIRECT	GO:0034220~monoatomic ion transmembrane transport	5	4.58716	0.031936	TRPC3, KCNIP1, KCNE4, KCNS3, LRRC55	107	336	29878	4.15526	1	0.530594	0.521925
126	UP_KW_PTM	KW-0873~Pyrrolidone carboxylic acid	3	2.75229	0.0325376	APOD, THY1, FMOD	68	55	13016	10.4406	0.516997	0.124728	0.108459
127	INTERPRO	IPR000566:Lipocln_cytosolic_FA-bd_dom	3	2.75229	0.0327416	RBP7, RBP4, APOD	99	64	22137	10.4815	0.99994	0.727442	0.727442
128	GOTERM_MF_DIRECT	GO:0005267~potassium channel activity	3	2.75229	0.0340765	KCNIP1, KCNE4, KCNS3	104	82	29205	10.2738	0.99986	0.726965	0.721285
129	INTERPRO	IPR032675:LRR_dom_sf	6	5.50459	0.0344057	NTRK1, OPTC, TLR12, FMOD, LRRC55, FBXL22	99	406	22137	3.30452	0.999964	0.727442	0.727442
130	INTERPRO	IPR008365:Prostanoid_rcpt	2	1.83486	0.0348773	PTGER1, PTGER3	99	8	22137	55.9015	0.999969	0.727442	0.727442
131	INTERPRO	IPR001436:Alpha-crystallin/sHSP_animal	2	1.83486	0.0348773	HSPB6, HSPB2	99	8	22137	55.9015	0.999969	0.727442	0.727442
132	GOTERM_BP_DIRECT	GO:0007494~midgut development	2	1.83486	0.0349217	FOXF1, ALDH1A2	107	10	29878	55.8467	1	0.564083	0.554867
133	GOTERM_BP_DIRECT	GO:2000987~positive regulation of behavioral fear response	2	1.83486	0.0349217	PENK, CCK	107	10	29878	55.8467	1	0.564083	0.554867
134	GOTERM_CC_DIRECT	GO:0062023~collagen-containing extracellular matrix	5	4.58716	0.0356802	ITIH3, ITLN1, NDP, FMOD, KNG1	108	347	30060	4.01057	0.996668	0.622421	0.614492
135	GOTERM_BP_DIRECT	GO:0001568~blood vessel development	3	2.75229	0.0359997	BMP4, FOXF1, ALDH1A2	107	84	29878	9.97263	1	0.57353	0.56416
136	UP_KW_LIGAND	KW-0845~Vitamin A	2	1.83486	0.0362216	RBP7, RBP4	32	8	6741	52.6641	0.465912	0.345601	0.345601
137	GOTERM_BP_DIRECT	GO:0001701~in utero embryonic development	5	4.58716	0.0372304	FENDRR, FOXF1, PTCH1, CELF4, ADA	107	353	29878	3.95515	1	0.582646	0.573127
138	GOTERM_BP_DIRECT	GO:0007611~learning or memory	3	2.75229	0.0375739	NTRK1, CCL11, S100B	107	86	29878	9.74071	1	0.582646	0.573127
139	GOTERM_BP_DIRECT	GO:0003139~secondary heart field specification	2	1.83486	0.0383467	BMP4, ISL1	107	11	29878	50.7698	1	0.586806	0.577219
140	UP_SEQ_FEATURE	DOMAIN:EF-hand 2	4	3.66972	0.0390392	KCNIP1, CALML4, RASGRP2, S100B	99	169	22187	5.3044	0.999983	1	1
141	UP_SEQ_FEATURE	DOMAIN:sHSP	2	1.83486	0.0390648	HSPB6, HSPB2	99	9	22187	49.8025	0.999983	1	1
142	SMART	SM00054:EFh	4	3.66972	0.0392542	KCNIP1, CALML4, RASGRP2, S100B	57	147	10943	5.22401	0.884957	1	1
143	KEGG_PATHWAY	mmu04820:Cytoskeleton in muscle cells	5	4.58716	0.0395267	ACTA1, SGCA, TNNT1, TNNT2, ACTG2	55	232	9718	3.80799	0.998811	0.762578	0.753445
144	KEGG_PATHWAY	mmu04923:Regulation of lipolysis in adipocytes	3	2.75229	0.039819	NPY, PTGER3, MGLL	55	57	9718	9.29952	0.99887	0.762578	0.753445
145	GOTERM_CC_DIRECT	GO:0016020~membrane	41	37.6147	0.0403854	PTGER1, KCNE4, HHIP, PTGER3, ITLN1, HRCT1, THY1, CLDN2, RASGRP2, LRRC55, SNTG2, NKAIN4, SGCA, BDKRB1, BAALC, TRAM1L1, BVES, NTRK1, NTNG1, COX8B, KCNIP1, TRPC3, CDKN2A, FOXF1, PTCH1, P2RY14, USP2, DIO3, CCK, SYT13, AVPR1A, GNAO1, SVOPL, KCNS3, MANSC4, MC5R, TLR12, MGLL, ADA, CHST2, ST6GALNAC5	108	8760	30060	1.3027	0.998454	0.63405	0.625973
146	INTERPRO	IPR012674:Calycin	3	2.75229	0.0405819	RBP7, RBP4, APOD	99	72	22137	9.31692	0.999994	0.745722	0.745722
147	UP_KW_LIGAND	KW-0683~Retinol-binding	2	1.83486	0.040659	RBP7, RBP4	32	9	6741	46.8125	0.506211	0.345601	0.345601
148	KEGG_PATHWAY	mmu04340:Hedgehog signaling pathway	3	2.75229	0.041097	PTCH1, HHIP, GLI1	55	58	9718	9.13918	0.999096	0.762578	0.753445
149	GOTERM_BP_DIRECT	GO:0033197~response to vitamin E	2	1.83486	0.0417597	GSTT1, ADA	107	12	29878	46.5389	1	0.607082	0.597164
150	GOTERM_BP_DIRECT	GO:0014049~positive regulation of glutamate secretion	2	1.83486	0.0417597	CCK, AVPR1A	107	12	29878	46.5389	1	0.607082	0.597164
151	GOTERM_BP_DIRECT	GO:0051926~negative regulation of calcium ion transport	2	1.83486	0.0417597	GNAO1, USP2	107	12	29878	46.5389	1	0.607082	0.597164
152	GOTERM_BP_DIRECT	GO:0070244~negative regulation of thymocyte apoptotic process	2	1.83486	0.0417597	BMP4, ADA	107	12	29878	46.5389	1	0.607082	0.597164
153	INTERPRO	IPR002068:A-crystallin/Hsp20_dom	2	1.83486	0.0434068	HSPB6, HSPB2	99	10	22137	44.7212	0.999998	0.745722	0.745722
154	INTERPRO	IPR003591:Leu-rich_rpt_typical-subtyp	4	3.66972	0.0434153	OPTC, TLR12, FMOD, LRRC55	99	176	22137	5.08196	0.999998	0.745722	0.745722
155	GOTERM_BP_DIRECT	GO:0007275~multicellular organism development	9	8.25688	0.0441545	RIPPLY1, NTNG1, NTRK1, BMP4, FOXD1, SNAI1, GLI1, BVES, ISL1	107	1111	29878	2.26202	1	0.633971	0.623614
156	GOTERM_MF_DIRECT	GO:0019841~retinol binding	2	1.83486	0.0448996	RBP7, RBP4	104	13	29205	43.2027	0.999992	0.8238	0.817364
157	GOTERM_BP_DIRECT	GO:0048333~mesodermal cell differentiation	2	1.83486	0.0451607	BMP4, FOXF1	107	13	29878	42.959	1	0.640511	0.630046
158	GOTERM_MF_DIRECT	GO:0005509~calcium ion binding	7	6.42202	0.0451808	KCNIP1, SGCA, ITLN1, SYT13, CALML4, RASGRP2, S100B	104	732	29205	2.68541	0.999993	0.8238	0.817364
159	GOTERM_MF_DIRECT	GO:0005523~tropomyosin binding	2	1.83486	0.0482695	TNNT1, TNNT2	104	14	29205	40.1168	0.999997	0.8238	0.817364
160	GOTERM_BP_DIRECT	GO:0003197~endocardial cushion development	2	1.83486	0.0485497	BMP4, FOXF1	107	14	29878	39.8905	1	0.680281	0.669167
161	GOTERM_CC_DIRECT	GO:0005865~striated muscle thin filament	2	1.83486	0.0487072	ACTA1, TNNT2	108	14	30060	39.7619	0.999606	0.695185	0.686329
162	INTERPRO	IPR004001:Actin_CS	2	1.83486	0.0518617	ACTA1, ACTG2	99	12	22137	37.2677	1	0.841312	0.841312
163	GOTERM_BP_DIRECT	GO:0060429~epithelium development	2	1.83486	0.0519268	BMP4, MANSC4	107	15	29878	37.2312	1	0.706644	0.6951
164	GOTERM_BP_DIRECT	GO:0033993~response to lipid	2	1.83486	0.0519268	PTGER1, PTGER3	107	15	29878	37.2312	1	0.706644	0.6951
165	KEGG_PATHWAY	mmu05163:Human cytomegalovirus infection	5	4.58716	0.0521081	GNAO1, PTGER1, CDKN2A, PTGER3, CALML4	55	254	9718	3.47817	0.999869	0.870205	0.859784
166	GOTERM_BP_DIRECT	GO:0019722~calcium-mediated signaling	3	2.75229	0.0528611	BDKRB1, AVPR1A, ADA	107	104	29878	8.05482	1	0.706644	0.6951
167	GOTERM_BP_DIRECT	GO:0060041~retina development in camera-type eye	3	2.75229	0.053766	CFD, RBP4, NDP	107	105	29878	7.9781	1	0.706644	0.6951
168	GOTERM_BP_DIRECT	GO:0007224~smoothened signaling pathway	3	2.75229	0.0546764	FOXF1, NDP, GLI1	107	106	29878	7.90284	1	0.706644	0.6951
169	GOTERM_BP_DIRECT	GO:0007623~circadian rhythm	3	2.75229	0.0546764	NTRK1, ADIPOQ, IGF1	107	106	29878	7.90284	1	0.706644	0.6951
170	GOTERM_CC_DIRECT	GO:0045121~membrane raft	4	3.66972	0.0550603	SGCA, ITLN1, BAALC, THY1	108	241	30060	4.61964	0.999862	0.720372	0.711196
171	GOTERM_BP_DIRECT	GO:0030850~prostate gland development	2	1.83486	0.055292	PTCH1, GLI1	107	16	29878	34.9042	1	0.706644	0.6951
172	GOTERM_BP_DIRECT	GO:0043068~positive regulation of programmed cell death	2	1.83486	0.055292	NTRK1, BMP4	107	16	29878	34.9042	1	0.706644	0.6951
173	INTERPRO	IPR020902:Actin/actin-like_CS	2	1.83486	0.0560614	ACTA1, ACTG2	99	13	22137	34.4009	1	0.861575	0.861575
174	UP_KW_BIOLOGICAL_PROCESS	KW-0221~Differentiation	8	7.33945	0.0582013	NTNG1, NTRK1, KRTDAP, BMP4, BATF3, RHOX5, GLI1, ISL1	52	771	11227	2.24025	0.919418	1	1
175	UP_SEQ_FEATURE	REPEAT:LRR 6	4	3.66972	0.0582299	OPTC, TLR12, FMOD, FBXL22	99	199	22187	4.50475	1	1	1
176	GOTERM_BP_DIRECT	GO:0010524~positive regulation of calcium ion transport into cytosol	2	1.83486	0.0586454	BMP4, TRPC3	107	17	29878	32.851	1	0.741354	0.729243
177	GOTERM_BP_DIRECT	GO:0050731~positive regulation of peptidyl-tyrosine phosphorylation	3	2.75229	0.0602516	ADIPOQ, CCK, IGF1	107	112	29878	7.47947	1	0.753469	0.741159
178	SMART	SM00369:LRR_TYP	4	3.66972	0.0610236	OPTC, TLR12, FMOD, LRRC55	57	176	10943	4.36324	0.96663	1	1
179	GOTERM_BP_DIRECT	GO:0046549~retinal cone cell development	2	1.83486	0.061987	DIO3, THY1	107	18	29878	31.026	1	0.766924	0.754395
180	UP_KW_MOLECULAR_FUNCTION	KW-0631~Potassium channel	3	2.75229	0.0622101	KCNIP1, KCNE4, KCNS3	69	73	12229	7.2835	0.951139	0.933751	0.933751
181	UP_KW_BIOLOGICAL_PROCESS	KW-0395~Inflammatory response	4	3.66972	0.0622105	CCL11, TLR12, CHST2, KNG1	52	200	11227	4.31808	0.932636	1	1
182	KEGG_PATHWAY	mmu05214:Glioma	3	2.75229	0.0635087	CDKN2A, IGF1, CALML4	55	74	9718	7.16314	0.999983	0.964178	0.952631
183	INTERPRO	IPR036390:WH_DNA-bd_sf	4	3.66972	0.0635832	FOXD2, FOXD1, FOXF1, FOXL1	99	206	22137	4.34187	1	0.928315	0.928315
184	GOTERM_CC_DIRECT	GO:0005737~cytoplasm	35	32.1101	0.0636602	HSPB6, HPGD, CITED4, HSPB2, CELF4, GSTT1, RASGRP2, GLI1, ACTG2, FBXL22, SNTG2, RHOX5, SGCA, NPY, BAALC, APOD, GAMT, NTRK1, CAR3, KCNIP1, RBFOX3, CDKN2A, USP2, CLEC11A, S100B, ISL1, GNAO1, ACTA1, RBP7, ALDH1A2, MC5R, SNAI1, MGLL, CDK15, ADA	108	7472	30060	1.30376	0.999967	0.729831	0.720534
185	GOTERM_MF_DIRECT	GO:0005102~signaling receptor binding	5	4.58716	0.0668839	GNAO1, SCT, ADIPOQ, S100B, KNG1	104	432	29205	3.2502	1	0.981432	0.973765
186	UP_SEQ_FEATURE	DOMAIN:LRRNT	3	2.75229	0.0686315	OPTC, FMOD, LRRC55	99	97	22187	6.93127	1	1	1
187	GOTERM_BP_DIRECT	GO:0051145~smooth muscle cell differentiation	2	1.83486	0.068635	BMP4, FOXF1	107	20	29878	27.9234	1	0.796838	0.78382
188	GOTERM_BP_DIRECT	GO:0021904~dorsal/ventral neural tube patterning	2	1.83486	0.068635	BMP4, PTCH1	107	20	29878	27.9234	1	0.796838	0.78382
189	GOTERM_BP_DIRECT	GO:0030166~proteoglycan biosynthetic process	2	1.83486	0.068635	IGF1, FOXL1	107	20	29878	27.9234	1	0.796838	0.78382
190	GOTERM_BP_DIRECT	GO:0007409~axonogenesis	3	2.75229	0.069952	NTNG1, CCK, ISL1	107	122	29878	6.8664	1	0.796838	0.78382
191	GOTERM_MF_DIRECT	GO:0000978~RNA polymerase II cis-regulatory region sequence-specific DNA binding	9	8.25688	0.0702368	BATF3, FOXD2, FOXD1, FOXF1, SNAI1, SP5, FOXL1, GLI1, ISL1	104	1234	29205	2.0481	1	0.981432	0.973765
192	GOTERM_BP_DIRECT	GO:0007613~memory	3	2.75229	0.0709487	CCK, IGF1, S100B	107	123	29878	6.81058	1	0.796838	0.78382
193	GOTERM_CC_DIRECT	GO:0044297~cell body	3	2.75229	0.0713595	GNAO1, ACTA1, ACTG2	108	123	30060	6.78862	0.999991	0.729831	0.720534
194	GOTERM_BP_DIRECT	GO:0042574~retinal metabolic process	2	1.83486	0.0719415	RBP4, ALDH1A2	107	21	29878	26.5937	1	0.796838	0.78382
195	GOTERM_BP_DIRECT	GO:0042026~protein refolding	2	1.83486	0.0719415	HSPB6, HSPB2	107	21	29878	26.5937	1	0.796838	0.78382
196	GOTERM_BP_DIRECT	GO:0006937~regulation of muscle contraction	2	1.83486	0.0719415	TNNT1, TNNT2	107	21	29878	26.5937	1	0.796838	0.78382
197	GOTERM_BP_DIRECT	GO:0060037~pharyngeal system development	2	1.83486	0.0719415	PTCH1, ISL1	107	21	29878	26.5937	1	0.796838	0.78382
198	GOTERM_BP_DIRECT	GO:0006123~mitochondrial electron transport, cytochrome c to oxygen	2	1.83486	0.0719415	COX8B, PROCA1	107	21	29878	26.5937	1	0.796838	0.78382
199	GOTERM_BP_DIRECT	GO:0048745~smooth muscle tissue development	2	1.83486	0.0719415	BMP4, PTCH1	107	21	29878	26.5937	1	0.796838	0.78382
200	GOTERM_CC_DIRECT	GO:0009986~cell surface	7	6.42202	0.0731891	NTRK1, HHIP, PTGER3, ADIPOQ, NDP, THY1, ADA	108	821	30060	2.37312	0.999993	0.729831	0.720534
201	GOTERM_MF_DIRECT	GO:0030414~peptidase inhibitor activity	3	2.75229	0.0732054	ITIH3, WFDC1, KNG1	104	126	29205	6.68613	1	0.981432	0.973765
202	GOTERM_MF_DIRECT	GO:0001046~core promoter sequence-specific DNA binding	2	1.83486	0.0748086	FENDRR, ISL1	104	22	29205	25.5288	1	0.981432	0.973765
203	GOTERM_BP_DIRECT	GO:0051402~neuron apoptotic process	3	2.75229	0.0749815	NTRK1, SCT, NDP	107	127	29878	6.59607	1	0.802751	0.789636
204	GOTERM_BP_DIRECT	GO:0010466~negative regulation of peptidase activity	3	2.75229	0.0749815	ITIH3, WFDC1, KNG1	107	127	29878	6.59607	1	0.802751	0.789636
205	GOTERM_BP_DIRECT	GO:0031290~retinal ganglion cell axon guidance	2	1.83486	0.0752363	NDP, ISL1	107	22	29878	25.3849	1	0.802751	0.789636
206	GOTERM_BP_DIRECT	GO:0043950~positive regulation of cAMP-mediated signaling	2	1.83486	0.0752363	SCT, PTGER3	107	22	29878	25.3849	1	0.802751	0.789636
207	GOTERM_MF_DIRECT	GO:0003700~DNA-binding transcription factor activity	6	5.50459	0.0766744	BATF3, FOXD2, FOXD1, FOXF1, FOXL1, AFF3	104	641	29205	2.62856	1	0.981432	0.973765
208	INTERPRO	IPR002048:EF_hand_dom	4	3.66972	0.0774209	KCNIP1, CALML4, RASGRP2, S100B	99	224	22137	3.99297	1	1	1
209	GOTERM_BP_DIRECT	GO:0060384~innervation	2	1.83486	0.0785196	NTRK1, ISL1	107	23	29878	24.2812	1	0.830166	0.816604
210	INTERPRO	IPR036388:WH-like_DNA-bd_sf	4	3.66972	0.0798465	FOXD2, FOXD1, FOXF1, FOXL1	99	227	22137	3.94019	1	1	1
211	GOTERM_BP_DIRECT	GO:0007219~Notch signaling pathway	3	2.75229	0.0801229	RIPPLY1, CFD, SNAI1	107	132	29878	6.34622	1	0.839486	0.825772
212	GOTERM_BP_DIRECT	GO:0014902~myotube differentiation	2	1.83486	0.0817913	IGF1, AVPR1A	107	24	29878	23.2695	1	0.849315	0.83544
213	GOTERM_MF_DIRECT	GO:0004867~serine-type endopeptidase inhibitor activity	3	2.75229	0.0824128	ITIH3, MANSC4, WFDC1	104	135	29205	6.24038	1	0.991429	0.983683
214	UP_KW_LIGAND	KW-0730~Sialic acid	2	1.83486	0.0839595	IBSP, ST6GALNAC5	32	19	6741	22.1743	0.77481	0.47577	0.47577
215	UP_KW_MOLECULAR_FUNCTION	KW-0010~Activator	8	7.33945	0.0841762	BATF3, FOXF1, CITED4, CELF4, SP5, GLI1, AFF3, ISL1	69	683	12229	2.07592	0.983962	0.933751	0.933751
216	GOTERM_BP_DIRECT	GO:0046579~positive regulation of Ras protein signal transduction	2	1.83486	0.0850515	NTRK1, IGF1	107	25	29878	22.3387	1	0.867674	0.853499
217	GOTERM_BP_DIRECT	GO:0008016~regulation of heart contraction	2	1.83486	0.0850515	GNAO1, TNNT2	107	25	29878	22.3387	1	0.867674	0.853499
218	GOTERM_CC_DIRECT	GO:0048471~perinuclear region of cytoplasm	7	6.42202	0.086153	NPY, ALDH1A2, PTCH1, USP2, ADIPOQ, APOD, S100B	108	858	30060	2.27078	0.999999	0.729831	0.720534
219	GOTERM_BP_DIRECT	GO:0001525~angiogenesis	4	3.66972	0.087147	BMP4, OPTC, NDP, THY1	107	294	29878	3.7991	1	0.870281	0.856063
220	GOTERM_BP_DIRECT	GO:0006813~potassium ion transport	3	2.75229	0.0874988	KCNIP1, KCNE4, KCNS3	107	139	29878	6.02663	1	0.870281	0.856063
221	GOTERM_BP_DIRECT	GO:0007498~mesoderm development	2	1.83486	0.0883002	FOXF1, SNAI1	107	26	29878	21.4795	1	0.870281	0.856063
222	GOTERM_BP_DIRECT	GO:0010243~response to organonitrogen compound	2	1.83486	0.0883002	GNAO1, CDKN2A	107	26	29878	21.4795	1	0.870281	0.856063
223	GOTERM_CC_DIRECT	GO:0034702~monoatomic ion channel complex	3	2.75229	0.0901495	KCNIP1, KCNE4, KCNS3	108	141	30060	5.92199	1	0.729831	0.720534
224	GOTERM_MF_DIRECT	GO:0005212~structural constituent of eye lens	2	1.83486	0.0910219	HSPB6, HSPB2	104	27	29205	20.8013	1	0.991429	0.983683
225	UP_SEQ_FEATURE	TOPO_DOM:Cytoplasmic	21	19.2661	0.0914351	NTRK1, TRPC3, PTGER1, KCNE4, PTCH1, P2RY14, PTGER3, DIO3, SYT13, AVPR1A, CLDN2, SGCA, KCNS3, MANSC4, MC5R, TLR12, BDKRB1, TRAM1L1, BVES, CHST2, ST6GALNAC5	99	3333	22187	1.41204	1	1	1
226	GOTERM_BP_DIRECT	GO:0003148~outflow tract septum morphogenesis	2	1.83486	0.0915375	BMP4, ISL1	107	27	29878	20.684	1	0.887151	0.872658
227	GOTERM_BP_DIRECT	GO:0007205~protein kinase C-activating G protein-coupled receptor signaling pathway	2	1.83486	0.0915375	BDKRB1, CCK	107	27	29878	20.684	1	0.887151	0.872658
228	GOTERM_CC_DIRECT	GO:0016528~sarcoplasm	2	1.83486	0.0918275	TNNT2, BAALC	108	27	30060	20.6173	1	0.729831	0.720534
229	GOTERM_CC_DIRECT	GO:0005622~intracellular anatomical structure	3	2.75229	0.094505	SNTG2, RBFOX3, APOD	108	145	30060	5.75862	1	0.729831	0.720534
230	GOTERM_BP_DIRECT	GO:0009954~proximal/distal pattern formation	2	1.83486	0.0947635	ALDH1A2, GLI1	107	28	29878	19.9453	1	0.898907	0.884222
231	GOTERM_BP_DIRECT	GO:0010460~positive regulation of heart rate	2	1.83486	0.0947635	AVPR1A, ADA	107	28	29878	19.9453	1	0.898907	0.884222
232	GOTERM_BP_DIRECT	GO:0008360~regulation of cell shape	3	2.75229	0.0950693	CCL11, S100B, BVES	107	146	29878	5.73768	1	0.898907	0.884222
233	KEGG_PATHWAY	mmu04610:Complement and coagulation cascades	3	2.75229	0.0959025	CFD, BDKRB1, KNG1	55	94	9718	5.63907	1	1	0.993976
234	GOTERM_CC_DIRECT	GO:0042383~sarcolemma	3	2.75229	0.0967053	SNTG2, SGCA, BVES	108	147	30060	5.68027	1	0.729831	0.720534
235	KEGG_PATHWAY	mmu04814:Motor proteins	4	3.66972	0.0972314	ACTA1, TNNT1, TNNT2, ACTG2	55	198	9718	3.56951	1	1	0.993976
236	GOTERM_MF_DIRECT	GO:0005198~structural molecule activity	3	2.75229	0.0973884	SNTG2, CLDN2, BVES	104	149	29205	5.65404	1	0.991429	0.983683
237	GOTERM_MF_DIRECT	GO:0005184~neuropeptide hormone activity	2	1.83486	0.0974282	NPY, CCK	104	29	29205	19.3667	1	0.991429	0.983683
238	GOTERM_BP_DIRECT	GO:0043388~positive regulation of DNA binding	2	1.83486	0.097978	IGF1, ISL1	107	29	29878	19.2575	1	0.904353	0.889578
239	GOTERM_BP_DIRECT	GO:0055010~ventricular cardiac muscle tissue morphogenesis	2	1.83486	0.097978	TNNT2, ISL1	107	29	29878	19.2575	1	0.904353	0.889578
240	GOTERM_BP_DIRECT	GO:0021537~telencephalon development	2	1.83486	0.097978	BMP4, AVPR1A	107	29	29878	19.2575	1	0.904353	0.889578
