# Supplementary material for: Interplay of SHH, WNT and BMP4 signaling regulates the development of the lamina propria in the murine ureter
Source: Development. 2025 Feb 6;152(3):DEV204214. doi: 10.1242/dev.204214 (PMC11829765; doi:10.1242/dev.204214)
Supplement: Table S23. — Shown are the gene names, the intensity of the two control and mutant ureter samples, the individual and the average (avg) fold change (FC). Genes which are also dowregulated in P0 ureters treated with 10 μM cyclopamine are marked in red (significant in all pools), and in green (significant in one of the two pools). [file develop-152-204214-TableS23.xlsx]

## Sheet: Table S23
Rank	Gene Symbol	Intensity				Fold change
		control 1	mutant 1	control 2	mutant 2	FC1	FC2	avgFC
1	Cyp2e1	809.354	39.6518	656.229	27.7023	-20.4116	-23.6886	-22.0501
2	Ibsp	256.642	15	158.329	15	-17.1095	-10.5553	-13.8324
3	Notumos	216.652	15	164.534	15	-14.4435	-10.969	-12.7062
4	Lgr5	235.666	25.1637	270.331	31.4031	-9.36534	-8.60841	-8.98687
5	Mc5r	268.268	27.7163	212.326	34.3396	-9.67908	-6.18313	-7.9311
6	Sp5	159.91	31.8717	134.392	33.7254	-5.0173	-3.9849	-4.5011
7	Tmem132c	159.69	32.2771	120.694	35.6875	-4.94747	-3.38197	-4.16472
8	Tbx4	399.154	85.5702	281.304	83.8916	-4.66463	-3.35318	-4.00891
9	Axin2	322.318	73.027	265.468	82.5001	-4.41368	-3.21778	-3.81573
10	Ptger2	536.053	127.385	414.557	145.356	-4.20813	-2.85201	-3.53007
11	Wipf3	607.753	208.831	619.308	226.476	-2.91026	-2.73454	-2.8224
12	Gdpd2	334.9	116.872	313.643	119.292	-2.86552	-2.6292	-2.74736
13	Moxd1	905.111	341.547	823.925	297.298	-2.65003	-2.77138	-2.7107
14	Stra6	186.691	82.5947	180.302	60.3758	-2.26032	-2.98633	-2.62332
15	Tcf7	1060.05	406.588	919.135	357.223	-2.60719	-2.573	-2.59009
16	Wif1	2423	791.646	2113.71	1007.67	-3.06071	-2.09762	-2.57917
17	D630010B17Rik	1385.08	523.914	1442.41	635.337	-2.64372	-2.27031	-2.45702
18	Ptger3	445.157	189.311	526.257	209.835	-2.35146	-2.50795	-2.42971
19	Itga4	2526.02	829.612	1389.6	796.304	-3.04482	-1.74506	-2.39494
20	Ptprr	1566.23	635.638	1887.31	865.715	-2.46403	-2.18006	-2.32204
21	Ndp	147.699	59.1741	107.3	51.6505	-2.496	-2.07742	-2.28671
22	Sh3rf2	196.122	84.834	190.093	88.0309	-2.31183	-2.15939	-2.23561
23	Gkn3	200.416	96.7352	436.572	183.216	-2.07181	-2.38282	-2.22731
24	Itga10	647.134	248.997	398.238	216.589	-2.59896	-1.83868	-2.21882
25	5830408B19Rik	2136.09	964.06	2131.67	1033.91	-2.21572	-2.06175	-2.13874
26	Samd5	1334.89	631.827	1335.85	681.785	-2.11275	-1.95934	-2.03605
27	Cox8b	833.842	433.463	686.44	350.609	-1.92368	-1.95785	-1.94076
28	Adamts19	589.508	279.186	397.535	232.685	-2.11153	-1.70847	-1.91
29	Pou3f1	143.926	79.2391	127.951	65.3565	-1.81636	-1.95774	-1.88705
30	Ppm1e	879.535	410.315	581.029	357.772	-2.14356	-1.62402	-1.88379
31	Vnn1	197.187	111.102	366.499	185.184	-1.77483	-1.9791	-1.87697
32	Sfrp2	15833.7	7763.52	10556.6	6236.23	-2.03951	-1.69279	-1.86615
33	Trim63	276.679	165.133	228.596	111.72	-1.67549	-2.04615	-1.86082
34	Shisa2	406.137	197.659	363.661	221.484	-2.05474	-1.64193	-1.84833
35	Avpr1a	1046.37	505.842	803.29	501.913	-2.06857	-1.60045	-1.83451
36	Cthrc1	1754.81	928.058	1616.97	920.358	-1.89084	-1.75689	-1.82387
37	Sprn	370.121	203.093	315.55	174.961	-1.82242	-1.80354	-1.81298
38	Tnfaip6	490.833	267.216	650.786	378.133	-1.83684	-1.72105	-1.77895
39	Il11	1892.44	1003.26	1853.84	1144.9	-1.88629	-1.61921	-1.75275
40	Nkd1	7061.7	3566.86	5235.59	3432.15	-1.97981	-1.52546	-1.75263
41	Diras2	529.375	286.139	434.5	267.544	-1.85006	-1.62403	-1.73705
42	Rnf43	2215.69	1258.47	1945.03	1143.21	-1.76062	-1.70138	-1.731
43	Tnfrsf19	2613.23	1415.09	2274.95	1409.91	-1.84668	-1.61354	-1.73011
44	Hmcn1	140.547	76.4028	104.488	65.1409	-1.83955	-1.60403	-1.72179
45	Tnfsf11	185.595	100.583	142.559	90.0824	-1.84518	-1.58254	-1.71386
46	Csrp2	26576.1	15955.3	21670.2	12574.5	-1.66566	-1.72335	-1.6945
47	Lgi3	302.298	170.35	197.599	122.787	-1.77457	-1.60928	-1.69193
48	Dio3	410.307	246.942	361.763	210.931	-1.66156	-1.71508	-1.68832
49	Chst11	599.759	363.097	653.456	380.871	-1.65179	-1.71569	-1.68374
50	Scube3	1267.12	707.794	850.813	548.301	-1.79024	-1.55173	-1.67098
51	Chl1	759.5	436.661	874.173	557.246	-1.73933	-1.56874	-1.65404
52	Spon1	1873.61	1047.13	1384.33	914.784	-1.78929	-1.51329	-1.65129
53	Adra2a	483.483	315.723	575.427	325.436	-1.53135	-1.76817	-1.64976
54	Nbl1	4044.8	2421	4066.61	2531.35	-1.67072	-1.6065	-1.63861
55	Npy2r	211.765	124.47	159.094	101.417	-1.70134	-1.5687	-1.63502
56	Frem2	1227.86	705.436	1023.1	671.642	-1.74058	-1.52328	-1.63193
57	Notum	3780.45	2399.87	6114.11	3732.93	-1.57527	-1.63788	-1.60658
58	Rerg	136.274	85.9312	117.102	73.4258	-1.58585	-1.59483	-1.59034
59	LOC545966	135.996	83.736	130.294	84.1571	-1.6241	-1.54823	-1.58616
60	Fgf18	158.234	97.6991	145.552	94.7605	-1.61961	-1.53599	-1.5778
61	Kcnq1	128.497	79.5314	129.137	84.8689	-1.61568	-1.5216	-1.56864
62	Nnmt	105.748	68.5258	105.855	66.9442	-1.54318	-1.58124	-1.56221
63	Trpc6	182.759	115.042	143.685	93.6861	-1.58863	-1.53368	-1.56116
64	Camta1	200.756	131.341	170.482	110.763	-1.52851	-1.53916	-1.53383
65	Lhfp	6280.65	4062.93	5344.31	3561.88	-1.54584	-1.50042	-1.52313
	Ahr	18211.9	9061.11	13690.3	9499.06	-2.0099	-1.44123	-1.72557
	Aldh1a2	3049.26	1741.27	2505.27	1773.86	-1.75117	-1.41233	-1.58175
	Thy1	11886.2	7925.48	10620.2	8258.63	-1.49974	-1.28595	-1.39285
	Car3	12199.3	6533.15	7530.16	5734.8	-1.8673	-1.31307	-1.59018
