# Supplementary material for: Interplay of SHH, WNT and BMP4 signaling regulates the development of the lamina propria in the murine ureter
Source: Development. 2025 Feb 6;152(3):DEV204214. doi: 10.1242/dev.204214 (PMC11829765; doi:10.1242/dev.204214)
Supplement: Table S24. Functional annotation by DAVID for genes with decreased expression in P0 ureters treated for 18 h with 5 μM of the WNT signaling inhibitor IWP-2 (relates to Fig. 7E). [file develop-152-204214-TableS24.xlsx]

## Sheet: Table S24
Rank	Category	Term	Count	%	PValue	Genes	List Total	Pop Hits	Pop Total	Fold Enrichment	Bonferroni	Benjamini	FDR
1	UP_SEQ_FEATURE	CARBOHYD:N-linked (GlcNAc...) asparagine	34	53.9683	1.0308e-11	MOXD1, PTPRR, SPON1, TNFAIP6, PTGER2, PTGER3, NPY2R, GDPD2, SCUBE3, CHST11, IBSP, ADAMTS19, WIF1, CHL1, TNFSF11, STRA6, CTHRC1, TMEM132C, RNF43, TRPC6, ITGA4, LGI3, TNFRSF19, GKN3, AVPR1A, ADRA2A, VNN1, KCNQ1, FGF18, MC5R, NOTUM, LGR5, FREM2, SPRN	60	3734	22187	3.36707	3.23674e-09	3.23673e-09	3.18519e-09
2	UP_KW_PTM	KW-0325~Glycoprotein	36	57.1429	1.68682e-09	MOXD1, PTPRR, SPON1, TNFAIP6, PTGER2, PTGER3, NPY2R, GDPD2, SCUBE3, CHST11, IBSP, ADAMTS19, WIF1, CHL1, TNFSF11, HMCN1, STRA6, CTHRC1, TMEM132C, RNF43, TRPC6, ITGA4, LGI3, TNFRSF19, GKN3, AVPR1A, ADRA2A, VNN1, KCNQ1, ITGA10, FGF18, MC5R, NOTUM, LGR5, FREM2, SPRN	48	4100	13016	2.38098	2.8676e-08	3.03628e-08	3.03628e-08
3	GOTERM_BP_DIRECT	GO:0030178~negative regulation of Wnt signaling pathway	7	11.1111	1.68695e-09	RNF43, SFRP2, WIF1, AXIN2, SHISA2, NOTUM, NKD1	62	56	29878	60.2379	1.06278e-06	1.06278e-06	1.03916e-06
4	GOTERM_CC_DIRECT	GO:0005576~extracellular region	19	30.1587	2.73644e-08	IL11, SPON1, TNFAIP6, LGI3, TNFRSF19, GKN3, SCUBE3, SFRP2, IBSP, ADAMTS19, WIF1, CHL1, FGF18, TNFSF11, NDP, NOTUM, HMCN1, NBL1, CTHRC1	63	1887	30060	4.8043	2.90063e-06	2.90063e-06	2.8459e-06
5	UP_KW_BIOLOGICAL_PROCESS	KW-0879~Wnt signaling pathway	8	12.6984	5.4015e-07	RNF43, SFRP2, WIF1, TCF7, NDP, AXIN2, NOTUM, NKD1	31	191	11227	15.1691	1.08029e-05	1.0803e-05	1.0803e-05
6	GOTERM_BP_DIRECT	GO:0016055~Wnt signaling pathway	8	12.6984	5.79831e-07	RNF43, SFRP2, WIF1, TCF7, NDP, AXIN2, NOTUM, NKD1	62	239	29878	16.1307	0.000365227	0.000182647	0.000178588
7	KEGG_PATHWAY	mmu04310:Wnt signaling pathway	8	12.6984	1.94383e-06	RNF43, SFRP2, WIF1, TCF7, AXIN2, NOTUM, LGR5, NKD1	35	175	9718	12.6929	0.000172986	0.000173001	0.000173001
8	UP_SEQ_FEATURE	TOPO_DOM:Extracellular	21	33.3333	2.85381e-06	TMEM132C, RNF43, PTPRR, TRPC6, ITGA4, PTGER2, PTGER3, NPY2R, TNFRSF19, DIO3, GDPD2, AVPR1A, SHISA2, ADRA2A, CHL1, KCNQ1, MC5R, TNFSF11, LGR5, FREM2, STRA6	60	2463	22187	3.15284	0.000895695	0.000448048	0.000440913
9	UP_KW_CELLULAR_COMPONENT	KW-0964~Secreted	19	30.1587	6.45413e-06	IL11, SPON1, TNFAIP6, LGI3, TNFRSF19, GKN3, SCUBE3, SFRP2, IBSP, ADAMTS19, WIF1, CHL1, FGF18, TNFSF11, NDP, NOTUM, HMCN1, NBL1, CTHRC1	60	1783	18500	3.28566	0.000129075	0.000129083	0.000129083
10	GOTERM_BP_DIRECT	GO:0042127~regulation of cell population proliferation	6	9.52381	4.18107e-05	SFRP2, CHST11, PTGER2, TCF7, GKN3, LGR5	62	188	29878	15.3799	0.0259974	0.00878024	0.00858512
11	GOTERM_CC_DIRECT	GO:0005615~extracellular space	15	23.8095	5.99803e-05	MOXD1, IL11, TNFAIP6, LGI3, GKN3, SCUBE3, VNN1, SFRP2, IBSP, FGF18, TNFSF11, NDP, NBL1, LGR5, CTHRC1	63	2055	30060	3.48279	0.00633793	0.00317896	0.00311898
12	UP_SEQ_FEATURE	TOPO_DOM:Cytoplasmic	22	34.9206	7.62782e-05	TMEM132C, RNF43, PTPRR, TRPC6, ITGA4, PTGER2, PTGER3, NPY2R, TNFRSF19, DIO3, GDPD2, AVPR1A, SHISA2, ADRA2A, CHST11, CHL1, KCNQ1, MC5R, TNFSF11, LGR5, FREM2, STRA6	60	3333	22187	2.44081	0.0236677	0.00798378	0.00785665
13	GOTERM_BP_DIRECT	GO:0007275~multicellular organism development	11	17.4603	7.80219e-05	RNF43, CSRP2, SFRP2, WIF1, CHL1, WIPF3, TNFSF11, SHISA2, TBX4, FREM2, NKD1	62	1111	29878	4.77132	0.0479671	0.00985319	0.00963423
14	GOTERM_BP_DIRECT	GO:0007165~signal transduction	12	19.0476	7.81999e-05	SCUBE3, IL11, PTPRR, PTGER2, PTGER3, MC5R, NPY2R, DIRAS2, FGF18, AVPR1A, LGR5, ADRA2A	62	1346	29878	4.29631	0.0480739	0.00985319	0.00963423
15	GOTERM_BP_DIRECT	GO:0090090~negative regulation of canonical Wnt signaling pathway	5	7.93651	0.000229981	SFRP2, AXIN2, NOTUM, NKD1, CTHRC1	62	146	29878	16.5035	0.134895	0.024148	0.0236114
16	UP_KW_DOMAIN	KW-0732~Signal	29	46.0317	0.000410489	MOXD1, PTPRR, SPON1, TNFAIP6, SCUBE3, IBSP, ADAMTS19, WIF1, CHL1, NDP, HMCN1, CTHRC1, TMEM132C, IL11, RNF43, ITGA4, LGI3, TNFRSF19, GKN3, SHISA2, VNN1, SFRP2, ITGA10, FGF18, NOTUM, LGR5, NBL1, FREM2, SPRN	51	4753	14793	1.76977	0.00654765	0.00656783	0.00656783
17	GOTERM_CC_DIRECT	GO:0005886~plasma membrane	26	41.2698	0.000466054	PTPRR, PTGER2, PTGER3, DIRAS2, NPY2R, GDPD2, NKD1, RERG, SCUBE3, CHL1, TNFSF11, STRA6, RNF43, TRPC6, ITGA4, TNFRSF19, DIO3, AXIN2, AVPR1A, ADRA2A, VNN1, KCNQ1, MC5R, LGR5, FREM2, SPRN	63	6350	30060	1.95366	0.0482123	0.0164672	0.0161565
18	GOTERM_BP_DIRECT	GO:0045669~positive regulation of osteoblast differentiation	4	6.34921	0.000573347	SCUBE3, SFRP2, GDPD2, CTHRC1	62	79	29878	24.4002	0.303239	0.0453006	0.0442939
19	GOTERM_BP_DIRECT	GO:0007204~positive regulation of cytosolic calcium ion concentration	5	7.93651	0.000575245	TRPC6, PTGER2, PTGER3, NPY2R, AVPR1A	62	186	29878	12.9544	0.304072	0.0453006	0.0442939
20	GOTERM_BP_DIRECT	GO:0002063~chondrocyte development	3	4.7619	0.00100905	SFRP2, CHST11, FGF18	62	23	29878	62.8569	0.470608	0.0706338	0.0690642
21	GOTERM_BP_DIRECT	GO:0060070~canonical Wnt signaling pathway	4	6.34921	0.00153544	SFRP2, TCF7, NDP, AXIN2	62	111	29878	17.3659	0.620184	0.0967324	0.0945828
22	UP_SEQ_FEATURE	DOMAIN:TSP type-1 5	3	4.7619	0.00155185	SPON1, ADAMTS19, HMCN1	60	22	22187	50.425	0.385938	0.12182	0.11988
23	GOTERM_MF_DIRECT	GO:0005515~protein binding	22	34.9206	0.00180051	RNF43, PTPRR, SPON1, TRIM63, TRPC6, LGI3, TCF7, PTGER3, TNFRSF19, AXIN2, TBX4, NKD1, ADRA2A, CSRP2, SFRP2, CHL1, KCNQ1, TNFSF11, NBL1, FREM2, STRA6, CTHRC1	60	5504	29205	1.94559	0.261222	0.160772	0.160772
24	GOTERM_BP_DIRECT	GO:0036342~post-anal tail morphogenesis	3	4.7619	0.00183521	SFRP2, CHST11, SP5	62	31	29878	46.6358	0.685649	0.105107	0.102772
25	GOTERM_MF_DIRECT	GO:0017147~Wnt-protein binding	3	4.7619	0.00191395	SFRP2, WIF1, CTHRC1	60	32	29205	45.6328	0.275195	0.160772	0.160772
26	UP_SEQ_FEATURE	DOMAIN:TSP type-1 4	3	4.7619	0.00200509	SPON1, ADAMTS19, HMCN1	60	25	22187	44.374	0.467531	0.12592	0.123915
27	UP_SEQ_FEATURE	DOMAIN:TSP type-1 3	3	4.7619	0.00269509	SPON1, ADAMTS19, HMCN1	60	29	22187	38.2534	0.571473	0.141043	0.138797
28	GOTERM_BP_DIRECT	GO:0007189~adenylate cyclase-activating G protein-coupled receptor signaling pathway	4	6.34921	0.00291167	PTGER2, PTGER3, MC5R, LGR5	62	139	29878	13.8677	0.84071	0.152863	0.149466
29	KEGG_PATHWAY	mmu04512:ECM-receptor interaction	4	6.34921	0.00361914	ITGA4, IBSP, ITGA10, FREM2	35	89	9718	12.479	0.2758	0.161052	0.161052
30	GOTERM_MF_DIRECT	GO:0005109~frizzled binding	3	4.7619	0.00375639	RNF43, NDP, CTHRC1	60	45	29205	32.45	0.468611	0.210358	0.210358
31	GOTERM_BP_DIRECT	GO:0046676~negative regulation of insulin secretion	3	4.7619	0.00383617	KCNQ1, PTGER3, ADRA2A	62	45	29878	32.1269	0.911206	0.177542	0.173597
32	UP_KW_MOLECULAR_FUNCTION	KW-9996~Developmental protein	11	17.4603	0.00391286	RNF43, CSRP2, SFRP2, WIF1, CHL1, WIPF3, TNFSF11, SHISA2, TBX4, FREM2, NKD1	46	1042	12229	2.80645	0.10747	0.0567364	0.0567364
33	UP_KW_MOLECULAR_FUNCTION	KW-0217~Developmental protein	11	17.4603	0.00391286	RNF43, CSRP2, SFRP2, WIF1, CHL1, WIPF3, TNFSF11, SHISA2, TBX4, FREM2, NKD1	46	1042	12229	2.80645	0.10747	0.0567364	0.0567364
34	GOTERM_BP_DIRECT	GO:0007507~heart development	5	7.93651	0.00394539	ITGA4, WIF1, KCNQ1, FREM2, STRA6	62	315	29878	7.64926	0.917132	0.177542	0.173597
35	GOTERM_BP_DIRECT	GO:0030154~cell differentiation	8	12.6984	0.0042867	CSRP2, SFRP2, CHL1, TCF7, WIPF3, FGF18, TNFSF11, NKD1	62	1005	29878	3.83605	0.933225	0.180042	0.176041
36	UP_SEQ_FEATURE	DOMAIN:TSP type-1 1	3	4.7619	0.00436113	SPON1, ADAMTS19, HMCN1	60	37	22187	29.9824	0.746499	0.171174	0.168449
37	UP_SEQ_FEATURE	DOMAIN:TSP type-1 2	3	4.7619	0.00436113	SPON1, ADAMTS19, HMCN1	60	37	22187	29.9824	0.746499	0.171174	0.168449
38	UP_KW_PTM	KW-1015~Disulfide bond	22	34.9206	0.00468304	MOXD1, RNF43, SPON1, TNFAIP6, ITGA4, PTGER2, PTGER3, NPY2R, TNFRSF19, GKN3, AVPR1A, ADRA2A, SCUBE3, SFRP2, ADAMTS19, WIF1, CHL1, FGF18, NDP, HMCN1, NBL1, LGR5	48	3412	13016	1.74844	0.0766978	0.0421474	0.0421474
39	UP_KW_CELLULAR_COMPONENT	KW-1003~Cell membrane	22	34.9206	0.00470386	RNF43, PTPRR, TRPC6, PTGER2, DIRAS2, PTGER3, NPY2R, TNFRSF19, DIO3, GDPD2, AVPR1A, NKD1, ADRA2A, VNN1, CHL1, KCNQ1, MC5R, TNFSF11, LGR5, FREM2, STRA6, SPRN	60	3765	18500	1.80168	0.0899895	0.0470386	0.0470386
40	GOTERM_CC_DIRECT	GO:0016020~membrane	29	46.0317	0.00533544	MOXD1, PTPRR, PTGER2, PTGER3, DIRAS2, NPY2R, GDPD2, NKD1, CHST11, CHL1, TNFSF11, STRA6, TMEM132C, RNF43, COX8B, TRPC6, ITGA4, TNFRSF19, DIO3, AVPR1A, SHISA2, ADRA2A, VNN1, KCNQ1, MC5R, CYP2E1, LGR5, FREM2, SPRN	63	8760	30060	1.57958	0.432815	0.141389	0.138721
41	GOTERM_BP_DIRECT	GO:0045600~positive regulation of fat cell differentiation	3	4.7619	0.00567945	SFRP2, WIF1, AXIN2	62	55	29878	26.2856	0.972353	0.223628	0.218659
42	GOTERM_BP_DIRECT	GO:1904346~positive regulation of gastric mucosal blood circulation	2	3.1746	0.00611262	PTGER2, PTGER3	62	3	29878	321.269	0.97899	0.226526	0.221492
43	GOTERM_BP_DIRECT	GO:0030514~negative regulation of BMP signaling pathway	3	4.7619	0.00650967	SFRP2, TNFAIP6, NBL1	62	59	29878	24.5036	0.983666	0.227838	0.222775
44	UP_SEQ_FEATURE	TRANSMEM:Helical; Name=7	7	11.1111	0.00663761	PTGER2, PTGER3, MC5R, NPY2R, AVPR1A, LGR5, ADRA2A	60	634	22187	4.08278	0.876456	0.231579	0.227891
45	GOTERM_MF_DIRECT	GO:0046872~metal ion binding	16	25.3968	0.00713998	MOXD1, RNF43, SPON1, TRIM63, TNFAIP6, ITGA4, GDPD2, PPM1E, NKD1, SH3RF2, CSRP2, ADAMTS19, ITGA10, SP5, CYP2E1, FREM2	60	3789	29205	2.05542	0.699954	0.299879	0.299879
46	GOTERM_BP_DIRECT	GO:0043406~positive regulation of MAP kinase activity	3	4.7619	0.00739165	FGF18, TNFSF11, ADRA2A	62	63	29878	22.9478	0.990665	0.245092	0.239645
47	UP_KW_BIOLOGICAL_PROCESS	KW-0130~Cell adhesion	6	9.52381	0.0081531	SPON1, ITGA4, IBSP, TNFAIP6, CHL1, FREM2	31	479	11227	4.53647	0.151029	0.081531	0.081531
48	GOTERM_BP_DIRECT	GO:0007155~cell adhesion	6	9.52381	0.00832975	SPON1, ITGA4, IBSP, TNFAIP6, CHL1, FREM2	62	614	29878	4.70915	0.994855	0.262387	0.256556
49	GOTERM_BP_DIRECT	GO:0042733~embryonic digit morphogenesis	3	4.7619	0.00880978	SFRP2, CHST11, FREM2	62	69	29878	20.9523	0.996208	0.264293	0.25842
50	UP_KW_CELLULAR_COMPONENT	KW-0272~Extracellular matrix	5	7.93651	0.00922991	SPON1, ADAMTS19, CHL1, HMCN1, CTHRC1	60	258	18500	5.97545	0.169274	0.0615328	0.0615328
51	GOTERM_BP_DIRECT	GO:0048839~inner ear development	3	4.7619	0.00956089	KCNQ1, LGR5, FREM2	62	72	29878	20.0793	0.997648	0.273789	0.267705
52	GOTERM_MF_DIRECT	GO:0004957~prostaglandin E receptor activity	2	3.1746	0.010061	PTGER2, PTGER3	60	5	29205	194.7	0.817098	0.338048	0.338048
53	GOTERM_BP_DIRECT	GO:0043410~positive regulation of MAPK cascade	4	6.34921	0.0101054	IL11, FGF18, NKD1, ADRA2A	62	218	29878	8.84226	0.998336	0.276801	0.27065
54	UP_SEQ_FEATURE	TRANSMEM:Helical; Name=6	7	11.1111	0.0106066	PTGER2, PTGER3, MC5R, NPY2R, AVPR1A, LGR5, ADRA2A	60	701	22187	3.69256	0.964855	0.287651	0.283071
55	KEGG_PATHWAY	mmu04080:Neuroactive ligand-receptor interaction	6	9.52381	0.0108108	PTGER2, PTGER3, MC5R, NPY2R, AVPR1A, ADRA2A	35	390	9718	4.27165	0.619929	0.320494	0.320494
56	UP_SEQ_FEATURE	TRANSMEM:Helical; Name=5	7	11.1111	0.0108874	PTGER2, PTGER3, MC5R, NPY2R, AVPR1A, LGR5, ADRA2A	60	705	22187	3.67161	0.967852	0.287651	0.283071
57	UP_SEQ_FEATURE	TRANSMEM:Helical; Name=3	7	11.1111	0.0120639	PTGER2, PTGER3, MC5R, NPY2R, AVPR1A, LGR5, ADRA2A	60	721	22187	3.59013	0.977876	0.287651	0.283071
58	UP_SEQ_FEATURE	TRANSMEM:Helical; Name=4	7	11.1111	0.0123715	PTGER2, PTGER3, MC5R, NPY2R, AVPR1A, LGR5, ADRA2A	60	725	22187	3.57032	0.979937	0.287651	0.283071
59	GOTERM_CC_DIRECT	GO:0043025~neuronal cell body	6	9.52381	0.0126399	ITGA4, CHL1, KCNQ1, PTGER3, HMCN1, ADRA2A	63	674	30060	4.24756	0.740338	0.267967	0.262911
60	GOTERM_MF_DIRECT	GO:0048018~receptor ligand activity	3	4.7619	0.0131535	SFRP2, TNFSF11, NBL1	60	86	29205	16.9797	0.891873	0.368298	0.368298
61	INTERPRO	IPR000884:TSP1_rpt	3	4.7619	0.0134279	SPON1, ADAMTS19, HMCN1	60	66	22137	16.7705	0.958847	1	1
62	UP_SEQ_FEATURE	TRANSMEM:Helical; Name=2	7	11.1111	0.0136579	PTGER2, PTGER3, MC5R, NPY2R, AVPR1A, LGR5, ADRA2A	60	741	22187	3.49323	0.986675	0.287651	0.283071
63	UP_SEQ_FEATURE	TRANSMEM:Helical; Name=1	7	11.1111	0.0137413	PTGER2, PTGER3, MC5R, NPY2R, AVPR1A, LGR5, ADRA2A	60	742	22187	3.48852	0.987024	0.287651	0.283071
64	INTERPRO	IPR036383:TSP1_rpt_sf	3	4.7619	0.0138176	SPON1, ADAMTS19, HMCN1	60	67	22137	16.5201	0.96251	1	1
65	UP_KW_MOLECULAR_FUNCTION	KW-0401~Integrin	3	4.7619	0.0139532	ITGA4, ADAMTS19, ITGA10	46	49	12229	16.2764	0.334683	0.134881	0.134881
66	GOTERM_BP_DIRECT	GO:0001957~intramembranous ossification	2	3.1746	0.0142056	FGF18, AXIN2	62	7	29878	137.687	0.999878	0.372898	0.364611
67	KEGG_PATHWAY	mmu05224:Breast cancer	4	6.34921	0.0144042	TCF7, FGF18, TNFSF11, AXIN2	35	147	9718	7.5553	0.725087	0.320494	0.320494
68	UP_KW_PTM	KW-0449~Lipoprotein	9	14.2857	0.0147644	VNN1, PTGER3, MC5R, NPY2R, DIRAS2, AVPR1A, NKD1, ADRA2A, SPRN	48	905	13016	2.69669	0.223428	0.0885865	0.0885865
69	INTERPRO	IPR004133:DAN	2	3.1746	0.0158869	NDP, NBL1	60	6	22137	122.983	0.977164	1	1
70	GOTERM_BP_DIRECT	GO:0046010~positive regulation of circadian sleep/wake cycle, non-REM sleep	2	3.1746	0.0182278	PTGER3, NPY2R	62	9	29878	107.09	0.999991	0.441674	0.431859
71	GOTERM_BP_DIRECT	GO:0071875~adrenergic receptor signaling pathway	2	3.1746	0.0182278	KCNQ1, ADRA2A	62	9	29878	107.09	0.999991	0.441674	0.431859
72	GOTERM_BP_DIRECT	GO:0007229~integrin-mediated signaling pathway	3	4.7619	0.0209823	ITGA4, ADAMTS19, ITGA10	62	109	29878	13.2634	0.999998	0.489587	0.478708
73	INTERPRO	IPR008365:Prostanoid_rcpt	2	3.1746	0.0211272	PTGER2, PTGER3	60	8	22137	92.2375	0.993523	1	1
74	SMART	SM00209:TSP1	3	4.7619	0.0227716	SPON1, ADAMTS19, HMCN1	41	64	10943	12.5111	0.705021	1	1
75	GOTERM_CC_DIRECT	GO:0031012~extracellular matrix	4	6.34921	0.0239428	SPON1, ADAMTS19, LGR5, CTHRC1	63	299	30060	6.38318	0.923374	0.422989	0.415008
76	GOTERM_BP_DIRECT	GO:0033687~osteoblast proliferation	2	3.1746	0.0242308	AXIN2, CTHRC1	62	12	29878	80.3172	1	0.528562	0.516816
77	GOTERM_BP_DIRECT	GO:0008283~cell population proliferation	4	6.34921	0.0243306	IL11, FGF18, NDP, AXIN2	62	304	29878	6.34083	1	0.528562	0.516816
78	GOTERM_BP_DIRECT	GO:0046330~positive regulation of JNK cascade	3	4.7619	0.0254809	SH3RF2, TNFRSF19, TNFSF11	62	121	29878	11.948	1	0.535099	0.523208
79	GOTERM_BP_DIRECT	GO:0003214~cardiac left ventricle morphogenesis	2	3.1746	0.0282127	SFRP2, NPY2R	62	14	29878	68.8433	1	0.573355	0.560614
80	GOTERM_BP_DIRECT	GO:0030324~lung development	3	4.7619	0.0324563	FGF18, TBX4, STRA6	62	138	29878	10.4762	1	0.638983	0.624783
81	GOTERM_MF_DIRECT	GO:0042805~actinin binding	2	3.1746	0.0338031	CSRP2, TRPC6	60	17	29205	57.2647	0.996902	0.723823	0.723823
82	UP_KW_LIGAND	KW-0106~Calcium	8	12.6984	0.033851	SCUBE3, TRPC6, ITGA4, TNFAIP6, ADAMTS19, HMCN1, FREM2, NKD1	25	906	6741	2.38093	0.423624	0.541616	0.541616
83	GOTERM_CC_DIRECT	GO:0062023~collagen-containing extracellular matrix	4	6.34921	0.0349798	SPON1, NDP, HMCN1, FREM2	63	347	30060	5.50021	0.977046	0.529694	0.5197
84	KEGG_PATHWAY	mmu05165:Human papillomavirus infection	5	7.93651	0.0354712	ITGA4, IBSP, ITGA10, TCF7, AXIN2	35	359	9718	3.86709	0.959816	0.536414	0.536414
85	KEGG_PATHWAY	mmu05412:Arrhythmogenic right ventricular cardiomyopathy	3	4.7619	0.0361627	ITGA4, ITGA10, TCF7	35	86	9718	9.68571	0.962301	0.536414	0.536414
86	GOTERM_BP_DIRECT	GO:0048546~digestive tract morphogenesis	2	3.1746	0.0400629	SFRP2, STRA6	62	20	29878	48.1903	1	0.738503	0.722092
87	GOTERM_BP_DIRECT	GO:0030111~regulation of Wnt signaling pathway	2	3.1746	0.0400629	SFRP2, AXIN2	62	20	29878	48.1903	1	0.738503	0.722092
88	GOTERM_BP_DIRECT	GO:0009887~animal organ morphogenesis	3	4.7619	0.0410279	FGF18, TNFSF11, NBL1	62	157	29878	9.20834	1	0.738503	0.722092
89	GOTERM_MF_DIRECT	GO:0005178~integrin binding	3	4.7619	0.0425818	ITGA4, IBSP, ITGA10	60	162	29205	9.01389	0.999332	0.723823	0.723823
90	UP_SEQ_FEATURE	LIPID:S-palmitoyl cysteine	4	6.34921	0.0438432	MC5R, NPY2R, AVPR1A, ADRA2A	60	295	22187	5.01401	0.999999	0.817753	0.804731
91	UP_SEQ_FEATURE	DOMAIN:TSP type-1 6	2	3.1746	0.0442732	SPON1, HMCN1	60	17	22187	43.5039	0.999999	0.817753	0.804731
92	INTERPRO	IPR013649:Integrin_alpha_Ig-like_1	2	3.1746	0.0443711	ITGA4, ITGA10	60	17	22137	43.4059	0.999978	1	1
93	INTERPRO	IPR018184:Integrin_alpha_C_CS	2	3.1746	0.0443711	ITGA4, ITGA10	60	17	22137	43.4059	0.999978	1	1
94	GOTERM_MF_DIRECT	GO:0016787~hydrolase activity	8	12.6984	0.0450065	PTPRR, VNN1, TNFAIP6, ADAMTS19, GDPD2, NOTUM, PPM1E, RERG	60	1628	29205	2.39189	0.999563	0.723823	0.723823
95	GOTERM_MF_DIRECT	GO:0036122~BMP binding	2	3.1746	0.0454633	SCUBE3, NBL1	60	23	29205	42.3261	0.999597	0.723823	0.723823
96	KEGG_PATHWAY	mmu04820:Cytoskeleton in muscle cells	4	6.34921	0.0467012	CSRP2, TRIM63, ITGA4, ITGA10	35	232	9718	4.78719	0.985829	0.593772	0.593772
97	GOTERM_BP_DIRECT	GO:0001503~ossification	3	4.7619	0.0473289	IBSP, FGF18, TNFSF11	62	170	29878	8.50417	1	0.828256	0.80985
98	GOTERM_MF_DIRECT	GO:0008046~axon guidance receptor activity	2	3.1746	0.0473932	CHL1, HMCN1	60	24	29205	40.5625	0.999713	0.723823	0.723823
99	INTERPRO	IPR000413:Integrin_alpha	2	3.1746	0.0494623	ITGA4, ITGA10	60	19	22137	38.8368	0.999994	1	1
100	INTERPRO	IPR048285:Integrin_alpha_Ig-like_2	2	3.1746	0.0494623	ITGA4, ITGA10	60	19	22137	38.8368	0.999994	1	1
101	UP_KW_BIOLOGICAL_PROCESS	KW-0221~Differentiation	6	9.52381	0.0513986	CSRP2, SFRP2, CHL1, WIPF3, TNFSF11, NKD1	31	771	11227	2.81838	0.651923	0.342657	0.342657
102	GOTERM_BP_DIRECT	GO:0006954~inflammatory response	4	6.34921	0.0514962	VNN1, PTGER2, PTGER3, NDP	62	410	29878	4.70149	1	0.876827	0.857342
103	UP_KW_PTM	KW-0564~Palmitate	5	7.93651	0.0515726	PTGER3, MC5R, NPY2R, AVPR1A, ADRA2A	48	390	13016	3.4765	0.593491	0.232077	0.232077
104	UP_SEQ_FEATURE	REPEAT:FG-GAP	2	3.1746	0.0518836	ITGA4, ITGA10	60	20	22187	36.9783	1	0.854192	0.84059
105	UP_SEQ_FEATURE	TRANSMEM:Helical	25	39.6825	0.0533714	MOXD1, PTPRR, PTGER2, PTGER3, NPY2R, GDPD2, CHST11, CHL1, TNFSF11, STRA6, TMEM132C, RNF43, COX8B, TRPC6, ITGA4, TNFRSF19, AVPR1A, SHISA2, ADRA2A, KCNQ1, ITGA10, MC5R, CYP2E1, LGR5, FREM2	60	6670	22187	1.38599	1	0.854192	0.84059
106	UP_SEQ_FEATURE	DOMAIN:EGF-like 1; calcium-binding	2	3.1746	0.0544071	SCUBE3, HMCN1	60	21	22187	35.2175	1	0.854192	0.84059
107	INTERPRO	IPR013519:Int_alpha_beta-p	2	3.1746	0.0545268	ITGA4, ITGA10	60	21	22137	35.1381	0.999998	1	1
108	GOTERM_BP_DIRECT	GO:0010460~positive regulation of heart rate	2	3.1746	0.0556422	KCNQ1, AVPR1A	62	28	29878	34.4217	1	0.922489	0.901989
109	UP_KW_DOMAIN	KW-1133~Transmembrane helix	26	41.2698	0.0560235	MOXD1, PTPRR, PTGER2, PTGER3, NPY2R, GDPD2, CHST11, CHL1, TNFSF11, STRA6, TMEM132C, RNF43, COX8B, TRPC6, ITGA4, TNFRSF19, DIO3, AVPR1A, SHISA2, ADRA2A, KCNQ1, ITGA10, MC5R, CYP2E1, LGR5, FREM2	51	5624	14793	1.34095	0.602462	0.448188	0.448188
110	INTERPRO	IPR013517:FG-GAP	2	3.1746	0.0570491	ITGA4, ITGA10	60	22	22137	33.5409	0.999999	1	1
111	GOTERM_BP_DIRECT	GO:0035640~exploration behavior	2	3.1746	0.057572	CHL1, NDP	62	29	29878	33.2347	1	0.93001	0.909343
112	GOTERM_CC_DIRECT	GO:0008305~integrin complex	2	3.1746	0.0581445	ITGA4, ITGA10	63	29	30060	32.9064	0.998253	0.770415	0.755878
113	GOTERM_BP_DIRECT	GO:0002009~morphogenesis of an epithelium	2	3.1746	0.059498	TBX4, FREM2	62	30	29878	32.1269	1	0.937093	0.916269
114	INTERPRO	IPR020849:Small_GTPase_Ras-type	2	3.1746	0.0620738	DIRAS2, RERG	60	24	22137	30.7458	1	1	1
115	INTERPRO	IPR026823:cEGF	2	3.1746	0.0645763	SCUBE3, HMCN1	60	25	22137	29.516	1	1	1
116	INTERPRO	IPR028994:Integrin_alpha_N	2	3.1746	0.0645763	ITGA4, ITGA10	60	25	22137	29.516	1	1	1
117	GOTERM_BP_DIRECT	GO:0016567~protein ubiquitination	4	6.34921	0.0661109	SH3RF2, RNF43, TRIM63, NDP	62	455	29878	4.23651	1	1	0.979332
118	UP_SEQ_FEATURE	DOMAIN:EGF-like 7; calcium-binding	2	3.1746	0.066926	SCUBE3, HMCN1	60	26	22187	28.4449	1	0.990672	0.974897
119	INTERPRO	IPR006207:Cys_knot_C	2	3.1746	0.0670723	NDP, NBL1	60	26	22137	28.3808	1	1	1
120	GOTERM_BP_DIRECT	GO:0048589~developmental growth	2	3.1746	0.0690699	CHST11, STRA6	62	35	29878	27.5373	1	1	0.979332
121	UP_SEQ_FEATURE	DOMAIN:CTCK	2	3.1746	0.0694102	NDP, NBL1	60	27	22187	27.3914	1	0.990672	0.974897
122	INTERPRO	IPR032695:Integrin_dom_sf	2	3.1746	0.0695616	ITGA4, ITGA10	60	27	22137	27.3296	1	1	1
123	GOTERM_MF_DIRECT	GO:0001968~fibronectin binding	2	3.1746	0.0702546	ITGA4, TNFAIP6	60	36	29205	27.0417	0.999995	0.983565	0.983565
124	SMART	SM00191:Int_alpha	2	3.1746	0.0706815	ITGA4, ITGA10	41	20	10943	26.6902	0.979454	1	1
125	GOTERM_BP_DIRECT	GO:0032870~cellular response to hormone stimulus	2	3.1746	0.074767	AVPR1A, ADRA2A	62	38	29878	25.3633	1	1	0.979332
126	SMART	SM00041:CT	2	3.1746	0.0774757	NDP, NBL1	41	22	10943	24.2639	0.986074	1	1
127	GOTERM_MF_DIRECT	GO:0008157~protein phosphatase 1 binding	2	3.1746	0.0777546	SH3RF2, KCNQ1	60	40	29205	24.3375	0.999999	1	1
128	GOTERM_BP_DIRECT	GO:0033627~cell adhesion mediated by integrin	2	3.1746	0.0804298	ITGA4, ITGA10	62	41	29878	23.5075	1	1	0.979332
129	GOTERM_BP_DIRECT	GO:0098609~cell-cell adhesion	3	4.7619	0.0827582	VNN1, ITGA4, ITGA10	62	234	29878	6.17825	1	1	0.979332
130	GOTERM_MF_DIRECT	GO:0005125~cytokine activity	3	4.7619	0.0842462	IL11, TNFSF11, NDP	60	239	29205	6.10983	1	1	1
131	GOTERM_CC_DIRECT	GO:0009986~cell surface	5	7.93651	0.0892802	SCUBE3, ITGA4, WIF1, PTGER3, NDP	63	821	30060	2.90586	0.99995	1	0.990476
132	UP_SEQ_FEATURE	DOMAIN:Ig-like C2-type 6	2	3.1746	0.091477	CHL1, HMCN1	60	36	22187	20.5435	1	1	0.98722
133	GOTERM_BP_DIRECT	GO:0071549~cellular response to dexamethasone stimulus	2	3.1746	0.0935107	TRIM63, AXIN2	62	48	29878	20.0793	1	1	0.979332
134	UP_SEQ_FEATURE	DOMAIN:EGF-like 3; calcium-binding	2	3.1746	0.0938969	SCUBE3, HMCN1	60	37	22187	19.9883	1	1	0.98722
135	KEGG_PATHWAY	mmu05226:Gastric cancer	3	4.7619	0.0963852	TCF7, FGF18, AXIN2	35	150	9718	5.55314	0.999879	1	1
136	GOTERM_BP_DIRECT	GO:0001508~action potential	2	3.1746	0.0972143	KCNQ1, NDP	62	50	29878	19.2761	1	1	0.979332
137	GOTERM_BP_DIRECT	GO:0001934~positive regulation of protein phosphorylation	3	4.7619	0.0988944	PTGER3, FGF18, AXIN2	62	260	29878	5.56042	1	1	0.979332
