# Supplementary material for: Interplay of SHH, WNT and BMP4 signaling regulates the development of the lamina propria in the murine ureter
Source: Development. 2025 Feb 6;152(3):DEV204214. doi: 10.1242/dev.204214 (PMC11829765; doi:10.1242/dev.204214)
Supplement: Table S25. List of antibodies for immunofluoresent detection of antigens on paraffin wax sections (relates to materials and methods). [file develop-152-204214-TableS25.xlsx]

## Sheet: Table S25 
	Primary antibody			Secondary antibody
Antigen	Name	Dilution	Vendor	Name	Dilution	Vendor
ACTA2	monoclonal mouse-anti-ACTA2	1:500	#A5228, Sigma-Aldrich	Alexa488-conjugated donkey-anti-mouse	1:200	#A21202, ThermoFischer, Waltham, MA, USA
ACTA2	Alexa488-conjugated mouse-anti-ACTA2 IgG	1:100	53-9760-82, Invitrogen, Carlsbad, CA, USA
ALDH1A2	polyclonal rabbit-anti-ALDH1A2	1:250	#ab75674, Abcam, Cambridge, UK	biotinylated goat-anti-rabbit	1:200	#111-065-003, Jackson Immuno Research, Ely, UK
BrdU	monoclonal mouse-anti-BrdU	1:200	#1170376, Roche, Mannheim, Germany	biotinylated goat-anti-mouse	1:200	#115-065-003, Jackson Immuno Research
CDH1	rabbit-anti-CDH1	1:200	gift from Rolf Kemler's lab, Freiburg, Germany	Alexa555-conjugated goat-anti-rabbit	1:200	#A21428, ThermoFischer
COL1A2	rabbit-anti-COL1A2 M-80	1:50	#sc-28654, Santa Cruz Biotechnology, Dallas, TX, USA	biotinylated goat-anti-rabbit	1:200	#111-065-003, Jackson Immuno Research, Ely, UK
DESMIN	rabbit-anti-DESMIN	1:50	#D8281, Sigma-Aldrich	biotinylated goat-anti-rabbit	1:200	#111-065-003, Jackson Immuno Research, Ely, UK
Digoxigenin-AP	polyclonal sheep-anti-Digoxigenin-AP Fab	1:4000	#11093274910, Roche
N-CADHERIN	rat-anti-N-CADHERIN	1:50	#MNCD2-c, DHSB, University of Iowa, Iowa City, IA, USA	biotinylated goat-anti-rat	1:400	#112-065-003, Jackson Immuno Research
THY1	mouse-anti-CD90 THY1	1:50	#66766-1-Ig, Proteintech Group, Rosemont, IL, USA	biotinylated goat-anti-mouse	1:200	#115-065-003, Jackson Immuno Research
VIMENTIN	mouse-anti-VIMENTIN RV202	1:200	#ab128507, Abcam	biotinylated goat-anti-mouse	1:200	#115-065-003, Jackson Immuno Research
